# Supplementary material for: Consistency Analysis of Redundant Probe Sets on Affymetrix Three-Prime Expression Arrays and Applications to Differential mRNA Processing
Source: PLoS One. 2009 Jan 23;4(1):e4229. doi: 10.1371/journal.pone.0004229 (PMC2621337; doi:10.1371/journal.pone.0004229)
Supplement: Data S1 — Genome-screened redundant probe sets. This file reports Entrez Gene targets (when available) and genome-screened redundant probe sets. Each row lists a set of redundant probe sets. Column 1 gives the Entrez Gene id; column 2 gives a GenBank accession for a mRNA overlapping the region; column 3 reports the group type; and column 4 contains a comma-separated list of redundant probe set ids. All probe set ids are from the mouse MOE430_2 array from Affymetrix. Group type (column 3) designation “overlap” indicates that the probe sets all match the same Entrez Gene. Group type “mixed_overlap” indicates that some probe sets within a group map onto more than one Entrez Gene id. This can occur when a first exon in one gene overlaps the last exon in another. (0.28 MB TXT) [file pone.0004229.s001.txt]

# This file contains grouped probe sets and their corresponding
# target genes, when available. Group type overlap indicates that
# the probe sets all match the same Entrez Gene. Group type
# mixed_overlap means that some probe sets within a group map
# onto more than one Entrez Gene id. This can occur when a first
# exon in one  gene overlaps the last exon in another.
entrez_gene_id	mRNA_accession	group_type	probe_set_ids
56392	NM_019658	overlap	1425845_a_at,1423129_at
67155	BC075641	overlap	1430526_a_at,1452333_at
67849	NM_026410	overlap	1416802_a_at,1448466_at
30049	NM_024450	overlap	1450956_at,1423366_at
107146	NM_145935	overlap	1424867_a_at,1451515_s_at
66866	BC095956	overlap	1453048_at,1429145_at
225845	NM_139269	overlap	1445597_s_at,1451611_at
NA	NA	overlap	1433674_a_at,1433675_at
53611	BC089321	overlap	1419190_at,1419189_at
76630	BC018343	overlap	1418546_a_at,1430367_at
17330	AB041574	overlap	1455787_x_at,1423265_at
18190	AK163904	overlap	1455499_at,1435907_at
64380	AK153495	overlap	1420671_x_at,1450291_s_at
319924	NM_177034	mixed_overlap	1455369_at,1459605_at
20250	NM_009128	overlap	1415824_at,1415822_at
94219	AK032006	overlap	1451007_at,1423475_at
17859	NM_001008542	overlap	1425732_a_at,1450376_at
58249	AK028029	overlap	1422516_a_at,1430171_at
66673	NM_025696	overlap	1425111_at,1425110_at
74760	BC020147	overlap	1425133_s_at,1428391_at
14283	NM_010235	overlap	1417488_at,1417487_at
225912	NM_201351	overlap	1454895_at,1434245_a_at
68090	BC011117	overlap	1423940_at,1423939_a_at
353211	AK165582	mixed_overlap	1439274_at,1430757_at
78753	BC031933	overlap	1430551_s_at,1430550_at
226265	AK076682	overlap	1457693_a_at,1457694_at
69060	NM_026925	overlap	1433431_at,1421868_a_at
226016	NM_146096	overlap	1433771_at,1454724_x_at
226243	NM_146101	overlap	1443695_at,1443696_s_at
NA	NA	overlap	1451156_s_at,1442169_at
71146	NM_027694	overlap	1439546_at,1453297_at
12015	BC006762	overlap	1416582_a_at,1416583_at
60361	BC028433	overlap	1423467_at,1425325_at
15201	NM_008234	overlap	1453361_at,1417541_at
12660	BC060218	overlap	1450264_a_at,1442277_at
74107	AK012311	overlap	1453683_a_at,1452242_at
12234	NM_009771	overlap	1425680_a_at,1417325_at
19879	NM_031194	overlap	1435418_at,1416966_at
319594	NM_176958	overlap	1452845_at,1428576_at
107392	BC003485	overlap	1426129_at,1417897_at
67674	NM_026306	overlap	1460375_at,1425299_s_at
74411	NM_028922	overlap	1428344_at,1428345_at
19395	BC051474	overlap	1417804_at,1442264_at
66439	NM_025563	overlap	1419299_at,1439561_at
109113	NM_144873	overlap	1454920_at,1447217_at
84095	BC089309	overlap	1433462_a_at,1454605_a_at
93679	NM_053100	overlap	1460237_at,1418577_at
72133	NM_029839	overlap	1432019_at,1428281_at
225997	NM_153417	overlap	1427642_at,1438877_at
332397	NM_178421	overlap	1455877_a_at,1436648_at
94279	NM_053196	overlap	1439966_x_at,1435896_at
66419	NM_025553	overlap	1438080_at,1417918_at
22359	AK136838	overlap	1434465_x_at,1417900_a_at
74126	NM_028769	overlap	1443609_s_at,1428070_at
69860	NM_027236	overlap	1428542_at,1455341_at
52004	NM_026373	overlap	1417161_at,1456490_at
56389	NM_019829	overlap	1448267_at,1449679_s_at
18947	M30687	overlap	1437438_x_at,1448186_at
NA	NA	overlap	1437826_at,1437827_s_at
225995	BC020125	overlap	1423879_at,1455384_x_at
NA	NA	overlap	1435249_at,1435248_a_at
107371	AK151524	overlap	1424230_at,1424231_s_at
18739	NM_008851	overlap	1437724_x_at,1425760_a_at
NA	NA	overlap	1431632_at,1431633_x_at
12369	NM_007611	overlap	1448659_at,1426062_a_at
12631	NM_007687	overlap	1448346_at,1455138_x_at
93886	NM_053140	overlap	1421549_at,1443421_s_at
93885	NM_053139	overlap	1421438_at,1421437_x_at
66839	NM_024179	overlap	1452685_at,1421049_at
67988	AK129451	overlap	1419925_s_at,1440279_at
67393	NM_133687	overlap	1431469_a_at,1448960_at
NA	NA	overlap	1416477_at,1416476_a_at
74574	BC113158	overlap	1443014_at,1454038_at
13664	NM_010120	overlap	1424343_a_at,1424344_s_at
12326	NM_009793	overlap	1426167_a_at,1421941_at
18596	AK134785	overlap	1436970_a_at,1417148_at
11789	AK045053	overlap	1420957_at,1450056_at
67897	AK031780	overlap	1440002_at,1453106_a_at
69456	AK139321	overlap	1428491_at,1456236_s_at
70425	NM_152809	overlap	1429384_at,1429383_at
71745	NM_029402	overlap	1419765_at,1451231_a_at
53871	NM_016927	overlap	1419422_at,1449469_at
19330	NM_181070	overlap	1420900_a_at,1420899_at
71983	NM_028036	overlap	1459587_at,1451692_at
240354	NM_172833	overlap	1456429_at,1456126_at
67343	NM_026099	overlap	1420574_at,1459759_s_at
17191	AF072245	overlap	1425803_a_at,1417165_at
17184	NM_010771	overlap	1450874_at,1434888_a_at
107022	AK164050	overlap	1428736_at,1428737_s_at
14465	S82462	overlap	1425463_at,1425464_at
17344	NM_008602	overlap	1428725_at,1426456_a_at
27366	NM_178604	overlap	1433698_a_at,1419179_at
67847	AK082079	overlap	1430463_a_at,1423499_at
58523	NM_021448	overlap	1438179_s_at,1415774_at
225182	BC050849	overlap	1427062_at,1427061_at
107047	NM_134138	overlap	1425373_a_at,1448212_at
13511	NM_007883	overlap	1460380_at,1426153_a_at
74322	NM_028868	overlap	1452221_a_at,1454106_a_at
225348	BC025809	overlap	1423735_a_at,1451087_at
225115	NM_153153	overlap	1460694_s_at,1460735_at
52538	NM_177470	overlap	1428145_at,1428146_s_at
66878	NM_024182	overlap	1422650_a_at,1460670_at
70799	AK014527	overlap	1428727_at,1440081_at
93737	NM_053117	overlap	1420851_at,1450025_at
225583	AK080452	overlap	1433577_at,1437528_x_at
66191	NM_025409	overlap	1417424_at,1448702_at
70791	NM_080636	overlap	1449371_at,1419158_a_at
60440	NM_021792	overlap	1419043_a_at,1419042_at
67843	NM_026404	overlap	1456013_x_at,1416110_at
NA	NA	overlap	1439476_at,1449740_s_at
18552	BC013068	overlap	1437339_s_at,1451406_a_at
226026	NM_153808	overlap	1426271_at,1426270_at
21888	AF229633	overlap	1450853_at,1425650_at
20249	NM_009127	overlap	1415964_at,1415965_at
381217	BC099492	overlap	1435283_s_at,1435282_at
109225	AK079888	overlap	1424754_at,1445365_at
108673	NM_023731	overlap	1454197_a_at,1452414_s_at
NA	NA	overlap	1443812_x_at,1443811_at
72199	NM_028152	overlap	1431815_a_at,1417967_at
78832	NM_030197	overlap	1424982_a_at,1424983_a_at
271564	NM_173028	overlap	1440146_at,1440482_at
20411	AK122487	overlap	1436737_a_at,1425826_a_at
12482	NM_007641	overlap	1423226_at,1450912_at
107765	NM_013468	overlap	1420992_at,1420991_at
68423	NM_026720	overlap	1452965_at,1447738_s_at
54447	NM_018830	overlap	1450726_at,1425994_a_at
56072	NM_019516	overlap	1417687_at,1417686_at
226250	BC031515	overlap	1436870_s_at,1455833_at
NA	NA	overlap	1436073_at,1431131_s_at
70567	AK172241	overlap	1429984_at,1435810_at
74998	NM_001033172	overlap	1434948_at,1432028_at
225998	AK134790	overlap	1455799_at,1425162_at
236149	NM_146232	overlap	1425751_at,1425752_at
72982	NM_028411	overlap	1452978_at,1453831_at
67590	NM_026260	overlap	1424535_at,1450324_a_at
76952	NM_029810	overlap	1425933_a_at,1417201_at
114601	AK087817	overlap	1448467_a_at,1416804_at
226090	AK137206	overlap	1433702_at,1460599_at
226251	AF404776	overlap	1453103_at,1454708_at
68774	NM_026835	overlap	1419598_at,1419599_s_at
107260	NM_134150	overlap	1448817_at,1417705_at
76479	NM_172429	overlap	1429043_at,1452999_at
68034	NM_026520	overlap	1450411_at,1430769_s_at
70806	AK014581	mixed_overlap	1453951_a_at,1433943_at
19653	AK032454	overlap	1455517_at,1416920_at
14537	NM_173442	overlap	1449538_a_at,1460431_at
12333	BC050276	overlap	1417229_at,1417228_at
52036	AK088526	overlap	1454030_at,1423881_at
72832	NM_145123	overlap	1426606_at,1452936_at
71711	NM_027877	overlap	1450432_s_at,1431885_a_at
56390	NM_020491	overlap	1417725_a_at,1417726_at
73660	NM_144532	overlap	1425878_at,1456936_at
83490	NM_031376	overlap	1421285_at,1429831_at
13380	NM_010051	overlap	1420360_at,1458232_at
207521	NM_172442	overlap	1436545_at,1455711_at
20589	NM_009212	overlap	1450092_at,1421016_at
68323	NM_026675	overlap	1451329_at,1460358_s_at
73442	AK165073	overlap	1447222_at,1436961_at
54612	NM_018780	overlap	1423023_at,1436075_at
240614	NM_177721	overlap	1435167_at,1440228_at
18120	NM_026246	overlap	1423219_a_at,1423218_a_at
17995	NM_133666	overlap	1415967_at,1456015_x_at
20521	NM_009203	overlap	1422898_s_at,1422897_at
70387	NM_027412	overlap	1432245_s_at,1430569_at
76539	NM_029648	overlap	1452918_at,1444218_at
67264	AK028070	overlap	1448198_a_at,1458404_at
53412	BC052769	overlap	1433691_at,1425631_at
81601	BC110675	overlap	1433980_at,1433981_s_at
66072	BC085277	overlap	1452941_at,1428880_at
14156	NM_007999	overlap	1421731_a_at,1436454_x_at
18426	NM_019935	overlap	1419052_at,1419051_at
56327	NM_019722	overlap	1458565_at,1422549_at
68642	NM_026798	overlap	1453567_s_at,1426217_at
14168	NM_010200	overlap	1418497_at,1418498_at
17257	NM_010788	overlap	1449266_at,1460246_at
14829	NM_008177	overlap	1450260_at,1421470_at
66294	NM_025473	overlap	1457921_at,1428202_at
245684	NM_177751	overlap	1445194_at,1444513_at
20675	BC052024	overlap	1435192_at,1450485_at
353170	BC080778	overlap	1439131_at,1434681_at
73447	NM_026137	overlap	1425490_a_at,1451728_at
16186	NM_013563	overlap	1416295_a_at,1416296_at
14605	NM_010286	overlap	1425281_a_at,1420772_a_at
77622	NM_029943	overlap	1425954_a_at,1424322_at
209268	NM_177591	overlap	1433652_at,1438589_at
59048	NM_021550	overlap	1416655_at,1443706_at
19893	AK138977	mixed_overlap	1427467_a_at,1451939_a_at
110380	AK049850	overlap	1433992_at,1442046_at
14933	NM_212444	overlap	1445242_at,1422704_at
26896	NM_012005	overlap	1450229_at,1456785_at
19655	AJ237846	overlap	1426863_at,1416354_at
236930	NM_146235	overlap	1444024_at,1424766_at
236792	NM_146234	overlap	1436705_at,1436706_at
55988	NM_018875	overlap	1421797_a_at,1454807_a_at
69155	AK146041	overlap	1429198_at,1433867_at
209224	NM_145951	overlap	1451657_a_at,1427043_s_at
22184	NM_178794	overlap	1442154_at,1455727_at
194590	AK147418	overlap	1446652_at,1435389_at
245469	NM_001029868	overlap	1435457_at,1443120_at
17524	NM_008621	overlap	1423243_at,1450919_at
NA	NA	overlap	1438915_at,1438916_x_at
19108	NM_016979	overlap	1451299_at,1424287_at
16370	BC060235	overlap	1441429_at,1422248_at
77286	NM_029891	overlap	1434398_at,1441325_at
54633	NM_019478	overlap	1417731_at,1456086_x_at
16431	NM_008409	overlap	1423608_at,1451047_at
83555	NM_031381	overlap	1432159_a_at,1450555_at
94190	NM_052976	overlap	1419107_at,1419108_at
104130	BC027265	overlap	1416056_a_at,1416057_at
11605	NM_013463	overlap	1449006_at,1418248_at
72018	NM_028058	overlap	1453369_a_at,1424215_at
70887	NM_027591	overlap	1429573_at,1431360_s_at
12338	NM_007603	overlap	1421952_at,1450429_at
15159	NM_008222	overlap	1420889_at,1420890_at
58861	BC027102	overlap	1418944_at,1449282_at
18675	NM_011077	overlap	1450445_at,1421979_at
67071	NM_025949	overlap	1429760_at,1429759_at
69499	NM_175146	overlap	1435170_at,1426939_at
11704	NM_009666	overlap	1451686_x_at,1451614_a_at
67790	NM_175122	overlap	1453246_at,1435014_at
16179	AY184362	overlap	1460649_at,1448668_a_at
17763	NM_001039373	overlap	1455710_x_at,1449897_a_at
56496	NM_019656	overlap	1416872_at,1448501_at
207474	NM_175429	overlap	1442368_at,1440355_at
27061	NM_012060	overlap	1456279_a_at,1451049_at
13058	NM_007807	overlap	1422978_at,1436778_at
12155	NM_009757	overlap	1450210_at,1420005_s_at
67455	NM_026167	overlap	1448269_a_at,1416242_at
211612	AK141827	overlap	1445703_at,1456681_at
26370	NM_019405	overlap	1438647_x_at,1418579_at
20502	NM_009197	overlap	1418446_at,1418445_at
15929	AK166925	overlap	1416789_at,1416788_a_at
245404	NM_178739	overlap	1434170_at,1454869_at
68977	AK047517	overlap	1428584_a_at,1429958_x_at
73242	NM_028476	overlap	1452979_at,1429006_s_at
76917	NM_029798	overlap	1438982_s_at,1424494_s_at
67097	NM_025963	overlap	1434854_a_at,1416719_a_at
NA	NA	overlap	1436419_a_at,1455692_x_at
72692	NM_144802	overlap	1425255_s_at,1427144_at
224624	NM_139154	overlap	1424332_at,1424331_at
67268	NM_026064	overlap	1420820_at,1450013_at
68617	AK147205	overlap	1429053_at,1442363_at
30957	AF178636	overlap	1425975_a_at,1416437_a_at
53414	BC017530	overlap	1422767_at,1450742_at
74764	NM_029091	overlap	1425547_a_at,1417108_at
215445	AB093257	overlap	1438022_at,1457864_at
15516	NM_008302	overlap	1416365_at,1416364_at
64144	NM_022328	overlap	1421060_at,1434805_at
268970	BC066788	overlap	1434809_at,1438139_at
70083	NM_133719	overlap	1427101_at,1427100_at
12314	NM_007589	overlap	1423807_a_at,1422414_a_at
71020	NM_027649	overlap	1443710_s_at,1432238_at
260409	NM_026514	overlap	1422642_at,1450700_at
13164	BC099940	overlap	1449502_at,1419542_at
56863	NM_020293	overlap	1450524_at,1439427_at
106766	AK050172	overlap	1424148_a_at,1451261_s_at
66968	NM_025874	overlap	1441915_s_at,1424937_at
68915	BC057036	overlap	1434349_at,1454936_at
30960	NM_013933	overlap	1416466_at,1416465_a_at
13640	NM_207654	overlap	1436866_at,1421796_a_at
70785	NM_153551	overlap	1437121_at,1431840_at
58226	NM_021415	overlap	1422710_a_at,1427607_at
12018	BC057589	overlap	1418991_at,1425716_s_at
12193	NM_001001806	overlap	1451034_at,1437626_at
328778	AK088431	mixed_overlap	1424320_a_at,1435500_at
74123	NM_028767	overlap	1429719_at,1431088_at
NA	NA	overlap	1437882_s_at,1437881_at
319615	BC108345	overlap	1425085_at,1437911_at
12607	NM_009882	overlap	1429962_at,1420497_a_at
20974	NM_011522	overlap	1416098_at,1448216_at
20084	NM_011296	overlap	1455572_x_at,1435712_a_at
106572	NM_133685	overlap	1431691_a_at,1416165_at
50930	NM_019418	overlap	1450298_at,1421588_at
171168	NM_175731	overlap	1439183_at,1450825_at
224481	NM_146074	overlap	1435924_at,1449749_s_at
12411	NM_144855	overlap	1425623_a_at,1423844_s_at
74377	AK016553	overlap	1428641_at,1428640_at
NA	NA	overlap	1453939_x_at,1431591_s_at
71718	BC011077	overlap	1423888_at,1423887_a_at
69259	NM_027008	overlap	1423937_at,1423936_at
18131	NM_008716	overlap	1421964_at,1421965_s_at
213760	NM_145984	overlap	1452034_at,1426346_at
78586	BC100359	overlap	1436375_at,1436376_s_at
75292	NM_029239	overlap	1428230_at,1420567_at
407831	NM_001001183	overlap	1436698_x_at,1434621_at
73233	NM_001029892	overlap	1455433_at,1454402_at
56716	NM_019988	overlap	1415843_at,1415842_at
321007	AK155571	overlap	1430092_at,1440936_at
18044	BC057099	overlap	1452560_a_at,1422082_a_at
17287	BC015258	overlap	1447252_s_at,1450719_at
22643	NM_009542	overlap	1450090_at,1425831_at
69662	BC100355	overlap	1434155_a_at,1437985_a_at
17687	NM_013600	overlap	1449537_at,1430771_a_at
57261	NM_020508	overlap	1450711_at,1451870_a_at
16549	AK156541	overlap	1452690_at,1428174_x_at
53761	NM_020027	overlap	1422800_at,1422799_at
NA	D31966	overlap	1417041_at,1449648_s_at
14229	NM_010220	overlap	1416125_at,1448231_at
NA	NA	overlap	1448439_at,1448440_x_at
98053	NM_133801	overlap	1417698_at,1417699_at
50817	BC058094	overlap	1427785_x_at,1450817_at
214952	NM_145999	mixed_overlap	1426822_at,1426767_at
21646	AK005879	overlap	1430773_a_at,1425009_at
60532	NM_175394	overlap	1454805_at,1452401_at
66705	NM_025718	overlap	1423320_at,1450936_a_at
27279	NM_013749	overlap	1418571_at,1418572_x_at
NA	NA	overlap	1452692_a_at,1428179_at
13078	NM_009994	overlap	1416613_at,1416612_at
18607	AK147149	overlap	1416501_at,1415729_at
73451	NM_028543	overlap	1453959_at,1434675_at
449521	NM_001033496	overlap	1433705_at,1438479_at
57773	NM_021322	overlap	1423138_at,1423139_at
16004	NM_010515	overlap	1424112_at,1424111_at
11692	NM_023040	overlap	1452272_a_at,1426995_a_at
22339	NM_001025257	overlap	1451959_a_at,1420909_at
20807	NM_020493	overlap	1418255_s_at,1418256_at
55938	NM_018816	overlap	1419095_a_at,1419096_at
56399	NM_019774	overlap	1433669_at,1450983_at
320484	AK088987	overlap	1456870_at,1455132_at
71702	NM_152810	overlap	1460429_at,1428092_at
78309	AK147675	overlap	1439866_at,1427620_at
56424	NM_019719	overlap	1434412_x_at,1416580_a_at
12053	NM_009744	overlap	1421818_at,1450381_a_at
NA	BC006659	overlap	1425765_at,1425766_x_at
13508	NM_031174	overlap	1419293_at,1449411_at
66497	NM_025599	overlap	1428519_at,1430423_s_at
27883	AK133778	overlap	1446626_at,1448900_at
NA	NA	overlap	1449620_s_at,1419811_at
68146	AK020859	overlap	1430322_at,1437021_at
268878	NM_175650	overlap	1439172_at,1436411_at
77647	NM_198297	overlap	1437561_at,1427532_at
18951	NM_010327	mixed_overlap	1422977_at,1452357_at
224432	BC057592	overlap	1452396_at,1427333_s_at
106344	AK147030	overlap	1438161_s_at,1424321_at
68942	NM_026879	overlap	1428253_at,1428252_at
58998	NM_021495	overlap	1423331_a_at,1448673_at
224440	BC029101	overlap	1425239_at,1460373_a_at
110197	NM_138650	overlap	1419756_at,1449584_at
11820	AK133639	overlap	1420621_a_at,1427442_a_at
223989	BC031575	overlap	1459879_at,1445862_at
94184	NM_053181	overlap	1452705_at,1436372_a_at
106264	BC021536	overlap	1417002_at,1448540_a_at
15557	NM_008310	overlap	1440422_at,1450548_at
27801	AY894892	overlap	1451476_at,1436468_at
15312	NM_008251	overlap	1455897_x_at,1422495_a_at
52502	NM_025821	overlap	1415976_a_at,1415975_at
74108	NM_028761	overlap	1425422_a_at,1437334_x_at
117606	BC062892	overlap	1427516_a_at,1426869_at
319765	AK049196	overlap	1437103_at,1439764_s_at
320007	NM_198034	overlap	1426550_at,1426551_at
74201	NM_028815	overlap	1429670_a_at,1456121_at
114565	AK129313	overlap	1425305_at,1441973_at
70508	AK029747	overlap	1430820_a_at,1422741_a_at
14167	AK148215	overlap	1451693_a_at,1440270_at
67824	AK078389	overlap	1430530_s_at,1453562_a_at
12374	NM_013803	overlap	1449881_a_at,1449882_a_at
224022	NM_144852	overlap	1426069_s_at,1426068_at
72615	NM_028301	overlap	1419701_s_at,1457303_at
224090	NM_172614	overlap	1455044_at,1456517_at
27393	NM_017404	overlap	1417966_at,1448909_a_at
223978	BC034347	overlap	1426669_at,1443714_at
18171	NM_010936	overlap	1451807_at,1425723_at
27886	NM_022408	overlap	1416821_at,1416822_at
11815	NM_007470	overlap	1416371_at,1444564_at
106248	NM_029128	overlap	1421320_a_at,1451199_at
22247	NM_009471	overlap	1455832_a_at,1434859_at
12524	NM_019388	overlap	1420404_at,1449858_at
106200	NM_029582	overlap	1448782_at,1453763_at
12737	NM_016674	overlap	1437932_a_at,1450014_at
66578	AK011719	overlap	1453314_x_at,1428483_a_at
94223	NM_033324	overlap	1435439_at,1455311_at
11658	NM_009655	overlap	1426300_at,1426301_at
17217	NM_008565	overlap	1416214_at,1436708_x_at
12914	AK048818	overlap	1435224_at,1434633_at
72388	NM_023663	overlap	1418487_at,1418488_s_at
71089	NM_027669	overlap	1460497_a_at,1438298_a_at
268882	NM_173439	overlap	1428742_at,1452895_at
67581	NM_026254	overlap	1452228_at,1426899_at
16509	NM_008424	overlap	1441035_at,1420672_at
209200	BC085093	overlap	1439825_at,1435208_at
74488	NM_028973	overlap	1453214_at,1436055_at
213012	NM_172511	overlap	1427959_at,1427958_at
54720	NM_019466	overlap	1416601_a_at,1416600_a_at
NA	NA	overlap	1434371_x_at,1454948_at
104662	NM_177325	overlap	1455643_s_at,1433502_s_at
117160	AK156393	overlap	1421179_at,1434500_at
71770	NM_001035854	overlap	1452292_at,1427077_a_at
75219	NM_173745	overlap	1451270_at,1437866_at
103573	BC012276	overlap	1418443_at,1418442_at
71833	NM_027946	overlap	1429151_at,1429385_at
74136	NM_028777	overlap	1451908_a_at,1453412_a_at
70310	NM_023564	overlap	1449020_at,1431081_a_at
53892	NM_016910	overlap	1449092_at,1434142_at
19084	BC003461	overlap	1452032_at,1425550_a_at
14824	NM_008175	overlap	1448148_at,1438629_x_at
98238	NM_133807	overlap	1416234_at,1416235_at
319822	BC095952	overlap	1442308_at,1460053_at
19324	NM_008996	overlap	1448210_at,1416082_at
20362	NM_033144	overlap	1426801_at,1426802_at
22344	NM_016686	overlap	1429085_at,1429084_at
18432	AK166533	overlap	1423431_a_at,1423430_at
69125	NM_026949	overlap	1451102_at,1421135_a_at
12799	NM_009923	overlap	1449296_a_at,1418980_a_at
21402	NM_011543	overlap	1423149_at,1423148_at
268395	BC014754	overlap	1417571_at,1417572_at
51799	NM_016759	overlap	1449246_at,1436674_at
20850	NM_011488	overlap	1450259_a_at,1421469_a_at
63828	BC064710	overlap	1442436_at,1418311_at
70834	NM_001025428	overlap	1430556_at,1433648_at
17966	NM_008676	overlap	1448343_a_at,1451897_a_at
73293	NM_028492	overlap	1421585_at,1453274_at
67245	NM_030015	overlap	1417372_a_at,1431061_s_at
216560	NM_145425	overlap	1441470_at,1426280_at
216760	NM_145426	overlap	1434562_at,1424721_at
237877	NM_001029856	overlap	1435597_at,1457565_at
69900	NM_178620	overlap	1455487_at,1457836_at
67131	AK079604	overlap	1449626_s_at,1428271_at
58996	NM_021493	overlap	1419746_at,1419745_at
97775	NM_175289	overlap	1439781_at,1439782_s_at
13385	BC014807	overlap	1419580_at,1419581_at
54396	NM_018738	mixed_overlap	1417141_at,1417793_at
20557	NM_011409	overlap	1450322_s_at,1421644_at
14457	AF133184	overlap	1431400_a_at,1417859_at
19377	NM_009021	overlap	1453200_at,1420454_at
18436	NM_008771	overlap	1460719_a_at,1429794_a_at
18292	NM_008759	overlap	1450823_at,1457946_at
58222	AK046260	overlap	1450167_at,1433947_at
56218	BC055947	overlap	1429739_a_at,1434495_at
11492	NM_009616	overlap	1418403_at,1418402_at
268396	AK169978	overlap	1442919_at,1435644_at
104709	AK171063	overlap	1443816_s_at,1437956_at
22370	NM_011707	overlap	1455098_a_at,1420484_a_at
22778	AK040268	overlap	1421303_at,1436312_at
12750	NM_007714	overlap	1427663_a_at,1422886_a_at
28084	NM_026776	overlap	1421050_at,1428621_a_at
327978	NM_183201	overlap	1442640_at,1458458_at
74026	NM_028722	overlap	1428872_at,1428873_a_at
57316	NM_020558	overlap	1416887_at,1416886_at
14025	AK045556	overlap	1419406_a_at,1426552_a_at
72503	NM_001002004	overlap	1455905_at,1426820_at
192231	NM_138753	overlap	1425937_a_at,1419359_at
52530	NM_026631	overlap	1416606_s_at,1416605_at
26397	NM_008928	overlap	1451714_a_at,1425456_a_at
58172	NM_021372	overlap	1454815_at,1417209_at
18952	BC055101	overlap	1448729_a_at,1455422_x_at
21387	AK028407	overlap	1426321_at,1456033_at
22059	AJ297973	overlap	1426538_a_at,1427739_a_at
268448	NM_174852	overlap	1434922_at,1453579_at
13543	NM_007888	overlap	1417207_at,1448616_at
66293	NM_025472	overlap	1436677_at,1453344_at
74370	NM_028898	overlap	1430784_a_at,1434619_at
21833	NM_178060	overlap	1426997_at,1454675_at
268451	NM_175543	overlap	1445241_at,1434156_at
12351	BC012704	overlap	1448949_at,1418094_s_at
17884	NM_010855	overlap	1458368_at,1427026_at
22057	NM_009427	overlap	1440844_at,1423176_at
68964	NM_001013256	overlap	1423655_a_at,1423656_x_at
68626	NM_023479	overlap	1428476_a_at,1419680_a_at
20370	D29763	overlap	1420885_a_at,1427674_a_at
80515	NM_020591	overlap	1418100_at,1448952_at
320162	NM_177088	overlap	1436572_at,1440280_at
14252	NM_008028	overlap	1417544_a_at,1438164_x_at
12921	NM_007762	overlap	1427782_a_at,1418810_at
26446	NM_011971	overlap	1460198_a_at,1417052_at
114716	NM_033523	overlap	1423001_at,1436892_at
67811	NM_026389	overlap	1450727_a_at,1422732_at
76892	NM_029788	overlap	1428078_at,1456294_at
52653	NM_026023	overlap	1418566_s_at,1449140_at
NA	NA	overlap	1447334_at,1447335_x_at
103677	NM_001002764	overlap	1433911_at,1425883_at
18082	AK147786	overlap	1448465_at,1456748_a_at
68107	AK006754	overlap	1432480_a_at,1460686_at
71059	BC026458	overlap	1429026_at,1429025_a_at
57230	NM_020483	overlap	1418977_at,1449295_at
103765	NM_153596	overlap	1456332_at,1459997_s_at
70439	AK166550	overlap	1438130_at,1453504_at
74476	AK169756	overlap	1452696_a_at,1438437_a_at
57911	NM_021347	overlap	1423634_at,1457777_at
21428	NM_011550	overlap	1418437_a_at,1425930_a_at
216881	NM_177618	overlap	1455845_at,1439320_at
66874	NM_025818	overlap	1423118_at,1439363_at
67888	NM_026433	overlap	1449533_at,1446625_at
16562	AK173007	overlap	1426325_at,1424746_at
21410	AK019258	overlap	1421224_a_at,1451687_a_at
216991	AK053152	overlap	1425639_at,1425638_at
104570	NM_134034	overlap	1450901_a_at,1423198_a_at
246104	NM_139228	overlap	1427579_at,1435941_at
56322	NM_019818	overlap	1448517_at,1448518_at
73324	AK006591	overlap	1438970_x_at,1453882_at
19941	NM_009080	overlap	1448109_a_at,1436995_a_at
195018	BC099976	overlap	1438691_at,1434192_at
15254	NM_008248	overlap	1424017_a_at,1424018_at
NA	NA	overlap	1458280_at,1443613_x_at
53313	BC026147	overlap	1450124_a_at,1421129_a_at
216527	NM_146014	overlap	1434648_a_at,1434649_at
54189	AB001750	overlap	1426023_a_at,1421305_x_at
74008	NM_028710	overlap	1452277_at,1427002_s_at
20877	NM_011496	overlap	1451246_s_at,1424128_x_at
16517	AK078905	overlap	1436163_at,1435094_at
11568	NM_009636	overlap	1450637_a_at,1422514_at
69131	NM_026952	overlap	1425556_at,1443294_at
217057	NM_175004	overlap	1455894_at,1451845_a_at
171283	BC053400	overlap	1434716_at,1450364_a_at
216742	BC079892	overlap	1449668_s_at,1434405_at
71562	NM_027827	overlap	1428885_at,1452944_at
18015	NM_010897	overlap	1452525_a_at,1438067_at
22318	NM_009497	overlap	1420834_at,1420833_at
18197	NM_008741	overlap	1416107_at,1456685_at
216505	AF528078	overlap	1439087_a_at,1428332_at
69640	AK077262	overlap	1429536_at,1453184_at
108686	NM_176841	overlap	1437216_at,1436025_at
215113	NM_173388	overlap	1434308_at,1456940_at
16499	NM_010599	overlap	1423950_at,1421790_a_at
22720	NM_001024846	overlap	1425495_at,1451730_at
192191	NM_138675	overlap	1449448_at,1419377_at
56418	NM_019661	overlap	1448464_at,1460191_at
17879	NM_030679	overlap	1427520_a_at,1427868_x_at
12006	NM_015732	overlap	1421341_at,1436845_at
12416	NM_007623	overlap	1434116_at,1422059_at
194952	AK052144	overlap	1455982_at,1435915_at
217140	NM_146027	overlap	1436012_s_at,1451822_a_at
16822	NM_010696	overlap	1418641_at,1418642_at
14230	AK144185	overlap	1449632_s_at,1415951_at
19376	NM_033475	overlap	1416591_at,1416590_a_at
57265	NM_020510	overlap	1418533_s_at,1418532_at
432530	NM_009622	overlap	1456487_at,1445359_at
432582	NM_001013784	overlap	1441143_at,1433673_at
67465	NM_026175	overlap	1449333_at,1445719_at
52466	NM_026740	overlap	1426715_s_at,1426714_at
75870	NM_029467	overlap	1435410_at,1421540_at
14169	NM_010201	overlap	1435747_at,1449958_a_at
140781	NM_080728	overlap	1448553_at,1448554_s_at
12325	AK054406	overlap	1423941_at,1423942_a_at
54616	BC065073	overlap	1434703_at,1421339_at
67467	NM_026177	overlap	1449857_at,1454998_at
66214	NM_025427	overlap	1438511_a_at,1418003_at
218977	AK048470	overlap	1438811_at,1455730_at
108912	NM_175384	overlap	1437251_at,1455983_at
19057	BC046617	overlap	1420743_a_at,1430025_at
13522	AF163293	overlap	1460427_a_at,1452495_at
75965	NM_029492	overlap	1434236_at,1451437_at
24056	BC053741	overlap	1421922_at,1421923_at
66897	BC052445	overlap	1429056_at,1429057_at
16648	BC026885	overlap	1421828_at,1450385_at
50527	NM_015774	overlap	1419030_at,1419029_at
68631	NM_030004	overlap	1416795_at,1430681_at
70551	NM_028651	overlap	1432360_a_at,1428113_at
20540	NM_011405	overlap	1447181_s_at,1417392_a_at
66413	NM_025550	overlap	1423697_at,1423696_a_at
219257	BC079605	overlap	1424701_at,1451454_at
75288	AK016089	overlap	1432142_at,1452263_at
218952	NM_146054	overlap	1434180_at,1434181_at
NA	NA	overlap	1440951_x_at,1457320_at
14943	NM_010374	mixed_overlap	1418679_at,1421256_at
14171	NM_008004	overlap	1456239_at,1421523_at
93688	NM_053105	overlap	1436465_at,1449241_at
14941	NM_010372	overlap	1420344_x_at,1420343_at
71228	AK147598	overlap	1424198_at,1431187_s_at
NA	NA	overlap	1420836_at,1450018_s_at
246710	AK171295	overlap	1435674_at,1451517_at
219105	NM_144842	overlap	1425577_at,1445543_at
14528	NM_008102	overlap	1420499_at,1429692_s_at
22380	NM_018765	overlap	1419375_at,1419374_at
26419	BC053027	overlap	1420931_at,1420932_at
50789	BC067203	overlap	1454635_at,1427471_at
69019	NM_026911	overlap	1427500_at,1448258_a_at
12289	BC058783	overlap	1427974_s_at,1428051_a_at
24064	NM_011897	overlap	1421656_at,1436584_at
13421	NM_007870	overlap	1421057_at,1421056_at
12934	NM_009955	overlap	1450502_at,1433770_at
56215	BC052755	overlap	1416568_a_at,1421197_a_at
19229	NM_172498	overlap	1434653_at,1442927_at
14463	NM_008092	overlap	1418864_at,1418863_at
57258	AK163516	overlap	1430797_at,1442528_at
218695	AK158007	overlap	1459683_at,1431343_at
16529	NM_021542	overlap	1450398_at,1421852_at
17888	NM_010856	overlap	1448826_at,1448827_s_at
319448	NM_207636	overlap	1443863_at,1426903_at
50769	AK016508	overlap	1431953_at,1460294_at
67065	NM_025945	overlap	1424565_at,1424566_s_at
NA	NA	overlap	1427410_at,1427411_s_at
71844	NM_170591	overlap	1424389_at,1429878_a_at
21943	AK159498	overlap	1451944_a_at,1419083_at
16597	NM_010636	overlap	1439846_at,1439847_s_at
24053	NM_011892	overlap	1421254_a_at,1437523_s_at
65246	BC029702	overlap	1446826_at,1415682_at
14942	NM_010373	overlap	1421227_at,1450171_x_at
66092	NM_078478	overlap	1415881_at,1415882_at
223227	NM_177753	overlap	1437059_at,1451835_at
56410	NM_019820	overlap	1422911_at,1455445_at
218820	NM_145459	overlap	1423835_at,1423836_at
211948	BC064450	overlap	1454963_at,1443869_at
12153	NM_009755	overlap	1426238_at,1427457_a_at
13135	NM_010015	overlap	1418528_a_at,1454860_x_at
218832	BC053071	overlap	1434453_at,1437525_a_at
70601	NM_027475	overlap	1424593_at,1451402_at
67011	NM_025907	overlap	1419290_at,1432384_a_at
56468	NM_019654	overlap	1423350_at,1423349_at
12575	NM_007669	overlap	1421679_a_at,1424638_at
319625	NM_176963	overlap	1452583_s_at,1452582_at
68767	NM_026833	overlap	1451404_at,1424597_at
75956	AK090123	overlap	1438688_at,1427902_at
19015	NM_011145	overlap	1425703_at,1439797_at
76483	AK142235	overlap	1445833_at,1424259_at
240168	NM_207246	overlap	1438030_at,1438031_at
14158	NM_001037997	overlap	1421729_a_at,1426090_a_at
68347	NM_026686	overlap	1431126_a_at,1434771_at
50850	NM_016962	overlap	1460400_at,1454794_at
70891	AK016064	overlap	1432135_s_at,1432134_at
26373	BC005749	overlap	1450408_at,1452702_at
72775	AK172283	overlap	1453689_at,1424197_s_at
114662	NM_053260	overlap	1420282_s_at,1449992_at
193742	NM_178592	overlap	1415732_at,1460709_a_at
NA	BC019431	overlap	1450005_x_at,1420807_a_at
320111	NM_178774	overlap	1455392_at,1435642_at
NA	NA	overlap	1444788_x_at,1444787_at
66467	NM_181392	overlap	1428906_at,1452955_at
18519	NM_020005	overlap	1450821_at,1434037_s_at
18037	AK088585	overlap	1431843_a_at,1458299_s_at
268936	AK147555	overlap	1435225_s_at,1455243_at
74116	NM_023734	overlap	1422026_at,1453839_a_at
17256	NM_010787	overlap	1437943_s_at,1416810_at
56771	AK019130	mixed_overlap	1416826_a_at,1439659_at
67045	NM_025934	overlap	1436684_a_at,1423481_at
224705	NM_172620	overlap	1447894_x_at,1437078_at
52614	AK037483	overlap	1451563_at,1424998_at
383295	NM_027166	overlap	1433593_at,1451196_at
22670	BC037110	overlap	1421600_a_at,1424929_a_at
213556	NM_177606	overlap	1460062_at,1427597_at
72322	AK122486	overlap	1451468_s_at,1428560_at
73582	AK155246	overlap	1456045_at,1432504_at
224997	AK136926	overlap	1453027_at,1438098_at
20112	AK132079	overlap	1441311_at,1417542_at
74157	NM_028791	overlap	1423681_at,1451082_at
17850	NM_008650	overlap	1416838_at,1448486_at
20473	BC094426	overlap	1426637_a_at,1427523_at
94185	BC016420	overlap	1422740_at,1450731_s_at
67864	NM_026417	overlap	1426416_a_at,1450418_a_at
11596	NM_007425	overlap	1441958_s_at,1420428_at
60455	BC005722	overlap	1418344_at,1460377_a_at
53895	NM_017393	overlap	1416616_s_at,1416615_at
110147	NM_145830	overlap	1426888_at,1460692_at
72726	NM_178385	overlap	1451423_at,1424644_at
NA	NA	overlap	1458406_at,1458407_s_at
72462	NM_028244	overlap	1452119_at,1452118_at
14999	NM_010387	mixed_overlap	1449580_s_at,1419744_at
64074	NM_022315	overlap	1431362_a_at,1415935_at
381066	NM_001002008	overlap	1437696_at,1459383_at
57315	NM_020603	overlap	1422709_a_at,1437828_s_at
17916	NM_053214	overlap	1429525_s_at,1429524_at
21356	NM_001025313	overlap	1450378_at,1421812_at
353502	NM_181821	overlap	1428405_at,1428406_s_at
NA	NA	overlap	1454928_at,1454929_s_at
106522	NM_134117	overlap	1460411_s_at,1454838_s_at
225049	NM_028639	overlap	1429740_at,1435334_at
54219	AK078151	overlap	1448588_at,1417100_at
68262	NM_026644	overlap	1428336_at,1436640_x_at
80880	AK002623	overlap	1456629_at,1448839_at
71810	NM_027933	overlap	1457711_at,1452673_at
23969	NM_011861	overlap	1449380_at,1449381_a_at
14961	NM_207105	overlap	1451721_a_at,1450648_s_at
57440	NM_020578	overlap	1417235_at,1417236_at
55979	NM_018862	overlap	1421024_at,1421025_at
56724	NM_019936	overlap	1423487_at,1423486_at
67458	NM_026170	overlap	1423333_at,1437908_a_at
20688	NM_009239	overlap	1437508_at,1421504_at
238330	NM_145836	overlap	1454609_x_at,1433468_at
64010	NM_022028	overlap	1416075_at,1448204_at
15902	NM_010496	overlap	1435176_a_at,1422537_a_at
80384	NM_019784	overlap	1420436_x_at,1453249_a_at
12879	NM_138686	overlap	1419070_at,1419071_at
18222	BC033459	overlap	1416891_at,1425368_a_at
74335	BC043073	overlap	1437623_x_at,1452748_at
18109	BC049783	overlap	1425922_a_at,1417155_at
68339	NM_026681	overlap	1442862_at,1453330_at
217734	AY090481	overlap	1451396_at,1433644_at
11491	BC094655	overlap	1421857_at,1421858_at
NA	NA	overlap	1454123_at,1431622_at
73086	AK032316	overlap	1439004_at,1431050_at
16019	AK088666	overlap	1427351_s_at,1427329_a_at
75216	AK029581	overlap	1429229_s_at,1429228_at
73010	NM_175191	overlap	1434672_at,1434673_at
71156	NM_027699	overlap	1432527_at,1431649_at
26950	NM_012038	overlap	1420955_at,1450055_at
70369	NM_027404	overlap	1432638_at,1452628_at
66864	NM_025809	overlap	1419468_at,1419467_at
320487	NM_177171	overlap	1440543_at,1435241_at
66109	NM_025359	overlap	1460239_at,1418643_at
20493	BC094023	overlap	1424898_at,1450261_a_at
66354	AX775979	overlap	1429002_at,1429003_at
217695	NM_183154	overlap	1435071_at,1435072_at
11861	BC003725	overlap	1435092_at,1431429_a_at
20701	BC031707	mixed_overlap	1420553_x_at,1418282_x_at
20474	NM_011382	overlap	1427701_a_at,1425767_a_at
68497	NM_178065	overlap	1433767_at,1454721_at
15519	NM_010480	overlap	1426645_at,1437497_a_at
79221	NM_024124	overlap	1434572_at,1421306_a_at
11622	NM_013464	overlap	1450695_at,1422631_at
NA	NA	overlap	1447993_a_at,1457041_at
30056	BC028435	overlap	1428010_at,1449886_a_at
66244	NM_025441	overlap	1429446_at,1429327_at
20741	NM_013675	overlap	1455226_at,1450556_at
12192	NM_007564	overlap	1422528_a_at,1450644_at
NA	NA	overlap	1439753_x_at,1456862_at
18035	NM_010907	overlap	1448306_at,1438157_s_at
14245	BC042462	overlap	1426516_a_at,1418288_at
627191	NM_001033334	overlap	1458342_at,1438355_at
18760	NM_008858	overlap	1447623_s_at,1422673_at
20773	NM_011479	overlap	1454257_at,1460243_at
71375	NM_183186	overlap	1453094_at,1438255_at
59032	AK163192	overlap	1417479_at,1417478_a_at
382571	NM_201531	overlap	1441300_at,1454768_at
320808	NM_177267	overlap	1455354_at,1452435_at
NA	NA	overlap	1449682_s_at,1449683_x_at
209334	NM_177331	overlap	1458373_at,1436654_at
217449	AK049172	overlap	1427244_at,1459676_at
70611	NM_001033156	overlap	1426870_at,1426871_at
23876	NM_011812	overlap	1416164_at,1446377_at
64242	AK140173	overlap	1417997_at,1417996_at
14420	NM_008079	overlap	1452907_at,1420547_at
104836	NM_134048	overlap	1421122_at,1437203_at
71091	NM_183294	overlap	1429664_at,1453231_at
30795	NM_013902	overlap	1416858_a_at,1416859_at
17252	AB030504	overlap	1418760_at,1449209_a_at
66912	BC058796	overlap	1443227_at,1423456_at
12632	NM_007688	overlap	1431432_at,1418067_at
NA	NA	overlap	1437790_at,1437791_s_at
112407	NM_028133	overlap	1418649_at,1418648_at
78232	NM_030057	overlap	1428178_s_at,1428177_at
NA	NA	overlap	1456029_a_at,1433460_at
11651	NM_009652	overlap	1416657_at,1425711_a_at
217410	NM_144551	overlap	1426640_s_at,1426641_at
NA	NA	overlap	1438859_x_at,1415833_x_at
66689	NM_025707	overlap	1452886_at,1428721_at
19157	AK158216	overlap	1448997_at,1418183_a_at
56494	NM_019650	overlap	1419371_s_at,1419372_at
237926	NM_001013381	overlap	1437449_at,1440875_a_at
12874	NM_007754	overlap	1418018_at,1447392_s_at
84035	NM_032396	overlap	1421387_at,1435472_at
170740	NM_133208	overlap	1425816_at,1439842_at
17449	NM_008618	overlap	1448172_at,1436834_x_at
68275	AK152296	overlap	1423293_at,1437309_a_at
72046	BC066994	overlap	1433499_at,1433498_at
66102	NM_023158	overlap	1418718_at,1449195_s_at
276770	NM_181582	overlap	1451470_s_at,1437859_x_at
53625	NM_016888	overlap	1450026_a_at,1420852_a_at
52670	NM_026682	overlap	1425312_s_at,1425401_at
270906	NM_175563	overlap	1444257_at,1442134_at
78943	AK018505	overlap	1431886_at,1421240_at
68730	BC019480	overlap	1423943_at,1435734_x_at
217169	NM_172564	overlap	1444254_at,1439347_at
237859	NM_001012309	overlap	1455738_at,1439046_at
216856	BC056478	overlap	1455143_at,1460013_at
114714	NM_053269	overlap	1423026_at,1438453_at
20848	NM_011486	overlap	1426587_a_at,1460700_at
20851	NM_011489	overlap	1422103_a_at,1422102_a_at
NA	NA	overlap	1417658_at,1448796_s_at
22032	NM_009423	overlap	1416571_at,1460642_at
19155	NM_008942	overlap	1417385_at,1417386_at
380702	NM_001034874	overlap	1455512_at,1441785_at
70357	NM_027398	overlap	1448459_at,1416785_at
67338	AK128983	overlap	1434432_at,1431748_a_at
114230	BC028285	overlap	1427952_at,1425590_s_at
66569	NM_025638	overlap	1424077_at,1424076_at
14534	NM_001038010	overlap	1422972_s_at,1426783_at
13681	AK162017	overlap	1434985_a_at,1430980_a_at
NA	NA	overlap	1425178_s_at,1425177_at
58210	NM_026907	overlap	1419478_at,1419479_at
20020	U37500	overlap	1426242_at,1422311_a_at
140859	BC057995	overlap	1450337_a_at,1458157_at
104479	NM_134033	overlap	1452218_at,1460399_at
71860	AK016839	overlap	1432217_a_at,1429552_at
73635	NM_026865	overlap	1432508_at,1454256_s_at
116891	BC005682	overlap	1448438_at,1435101_at
83813	NM_031880	overlap	1422721_at,1425634_a_at
11951	NM_007506	overlap	1416020_a_at,1444874_at
15374	NM_008258	overlap	1416028_a_at,1448180_a_at
246257	NM_144491	mixed_overlap	1418335_a_at,1437350_at
71675	BC079876	overlap	1428652_at,1456660_a_at
104457	AK169173	overlap	1429252_at,1428679_s_at
30944	NM_013922	overlap	1450321_at,1439044_at
20520	NM_011396	overlap	1450395_at,1421848_at
56699	NM_020006	overlap	1416511_a_at,1436801_x_at
56208	NM_019584	overlap	1460320_at,1455880_s_at
216877	BC052172	overlap	1429191_at,1438765_at
26949	NM_012037	overlap	1438165_x_at,1423726_at
268481	NM_172946	overlap	1457354_at,1434535_at
217109	AK167248	overlap	1454817_at,1447266_at
353047	NM_183034	overlap	1457195_at,1454746_at
11684	NM_007440	overlap	1422699_at,1422700_at
100038580	AK135532	overlap	1446597_at,1456884_at
216549	NM_181411	overlap	1426862_at,1426861_at
19183	NM_008949	overlap	1425271_at,1442058_s_at
140723	NM_080644	overlap	1434785_at,1426330_at
26398	NM_009157	overlap	1426233_at,1451982_at
216613	NM_181577	overlap	1452332_at,1427157_at
21379	BC016483	overlap	1442793_s_at,1448795_a_at
11927	NM_009720	overlap	1460639_a_at,1415760_s_at
217219	NM_199200	overlap	1436403_at,1440390_at
217371	NM_139147	overlap	1436566_at,1425756_at
83796	NM_031878	overlap	1448401_at,1448400_a_at
170930	NM_133354	overlap	1415782_at,1415781_a_at
53859	NM_016896	mixed_overlap	1432502_at,1434364_at
12808	AK147366	overlap	1442076_at,1434917_at
16886	NM_010718	overlap	1452060_a_at,1418581_a_at
69444	NM_027083	overlap	1432482_at,1432481_a_at
NA	NA	overlap	1418020_s_at,1418019_at
57376	NM_020618	overlap	1422675_at,1422676_at
72194	AK144786	overlap	1456378_s_at,1452826_s_at
52898	NM_173742	overlap	1442441_at,1426745_at
619441	AF294825	mixed_overlap	1418345_at,1452440_at
66011	NM_023146	overlap	1450094_at,1421020_at
70422	AK037055	overlap	1429461_at,1436247_at
78926	NM_144560	overlap	1434928_at,1430595_at
20913	AK012293	overlap	1453989_at,1451063_at
17846	NM_144514	overlap	1424121_at,1424122_s_at
21429	NM_011551	overlap	1453097_a_at,1460304_a_at
14599	NM_008117	overlap	1460613_x_at,1460310_a_at
66048	NM_025318	overlap	1417912_at,1448882_at
11932	NM_013415	overlap	1422009_at,1435148_at
67480	NM_026186	overlap	1428759_s_at,1431755_a_at
67684	AK151228	overlap	1424802_a_at,1451485_at
12261	NM_007573	overlap	1448274_at,1455821_x_at
76835	AK162948	overlap	1441060_at,1432011_at
103710	BC020181	overlap	1434167_at,1439118_at
74617	NM_029023	overlap	1455908_a_at,1426555_at
20528	BC014282	overlap	1415959_at,1415958_at
66827	NM_133795	overlap	1448537_at,1416994_at
74309	NM_152818	overlap	1428355_at,1428356_at
56077	AK049335	overlap	1423000_a_at,1436547_at
20624	NM_011431	overlap	1438835_a_at,1416557_a_at
14399	AK135145	overlap	1417121_at,1451706_a_at
22698	NM_011758	overlap	1427590_at,1441198_at
70419	AK171674	overlap	1459803_x_at,1453293_a_at
22412	NM_011719	overlap	1443197_at,1451711_at
67826	NM_144521	overlap	1423745_at,1438176_x_at
83431	BC021434	overlap	1424893_at,1422568_at
66431	NM_025560	overlap	1460254_at,1441878_s_at
18053	BC038365	overlap	1454903_at,1421241_at
13447	NM_007873	overlap	1420666_at,1420667_at
14784	NM_008163	overlap	1449111_a_at,1418508_a_at
73174	NM_198100	overlap	1431389_at,1435183_at
216643	NM_146017	overlap	1451424_at,1424647_at
67803	NM_172397	overlap	1429104_at,1460738_at
14166	BC066859	overlap	1421793_at,1439959_at
69922	AK089825	overlap	1451929_a_at,1453343_s_at
15110	NM_008213	overlap	1417525_at,1448750_at
18612	AK144590	overlap	1443381_at,1423232_at
107817	NM_033398	overlap	1420056_s_at,1454109_a_at
74499	NM_024449	overlap	1421245_at,1450179_at
52715	NM_025918	overlap	1449128_at,1418543_s_at
14017	NM_001033711	mixed_overlap	1450241_a_at,1426505_at
20425	NM_009171	overlap	1422198_a_at,1425179_at
23989	AK020269	overlap	1431282_at,1424180_a_at
67998	NM_028933	overlap	1424159_at,1431926_a_at
14406	NM_008073	overlap	1418177_at,1437147_at
75273	AK016197	overlap	1449973_a_at,1425042_s_at
67726	NM_026342	overlap	1424253_at,1451283_at
18588	BC014723	overlap	1425100_a_at,1450453_a_at
13494	NM_007879	overlap	1448336_at,1434688_x_at
72129	NM_023651	overlap	1422472_at,1422471_at
216873	NM_172561	overlap	1452229_at,1433940_at
64660	NM_026080	overlap	1450865_s_at,1438563_s_at
16664	NM_016958	overlap	1423935_x_at,1460347_at
216551	NM_173752	overlap	1451313_a_at,1424318_at
80861	NM_030150	overlap	1420769_at,1420768_a_at
72508	BC038491	overlap	1460705_at,1457562_at
237943	BC019948	overlap	1451434_s_at,1424665_at
68979	AK076704	overlap	1423479_at,1439166_at
52469	NM_026618	overlap	1423840_at,1419812_s_at
103806	AK129088	overlap	1452188_at,1426769_s_at
76901	NM_199299	overlap	1430081_at,1455345_at
15574	NM_008316	overlap	1425366_a_at,1418308_at
71885	NM_027980	overlap	1455850_at,1453368_at
66082	NM_025341	overlap	1419103_a_at,1419104_at
93834	AK030564	overlap	1436966_at,1419006_s_at
22330	NM_009502	overlap	1416157_at,1416156_at
13030	NM_007798	overlap	1448732_at,1417491_at
27057	NM_001033988	overlap	1450006_at,1420808_at
11752	NM_013473	overlap	1417732_at,1425789_s_at
219249	AK028617	overlap	1451545_at,1441496_at
105428	NM_172379	overlap	1434269_at,1424813_at
11843	NM_007479	overlap	1423052_at,1423053_at
54169	NM_017479	overlap	1423508_at,1446189_at
67580	NM_026253	overlap	1449894_at,1453112_a_at
22418	NM_009524	overlap	1436791_at,1448818_at
21473	U07662	overlap	1452405_x_at,1426168_a_at
19270	AK053271	overlap	1450122_at,1434360_s_at
77744	NM_175265	overlap	1429478_at,1433807_at
52535	NM_001029990	overlap	1452699_at,1428191_s_at
70572	NM_023579	overlap	1426946_at,1426945_at
52023	NM_029320	overlap	1430698_a_at,1431618_a_at
211255	NM_001024135	overlap	1452700_s_at,1428192_at
105670	BC003224	overlap	1416389_a_at,1416390_at
16709	NM_008477	overlap	1455434_a_at,1459429_at
219140	AK151394	overlap	1437865_at,1454656_at
76633	AK007175	overlap	1430887_s_at,1430886_at
328365	NM_183208	mixed_overlap	1455984_at,1444505_at
69179	NM_028839	overlap	1438693_at,1425404_a_at
219134	NM_145463	overlap	1423851_a_at,1423852_at
75901	NM_133761	overlap	1431933_a_at,1433606_at
20387	NM_023134	overlap	1429626_at,1422334_a_at
67053	NM_025938	overlap	1419460_at,1419461_at
18792	NM_008873	overlap	1422139_at,1422138_at
78754	NM_030166	overlap	1429236_at,1429235_at
69008	BC016128	overlap	1449966_s_at,1426367_at
74551	NM_028994	overlap	1452620_at,1425615_a_at
56291	NM_019637	overlap	1429711_at,1421664_a_at
17387	NM_008608	overlap	1416572_at,1448383_at
13587	NM_007895	overlap	1449846_at,1422411_s_at
21881	NM_009388	overlap	1436605_at,1451015_at
218734	BC027421	overlap	1436388_a_at,1434550_at
28199	BC037001	overlap	1448418_s_at,1460189_at
104416	NM_027088	overlap	1452039_a_at,1426354_at
23955	AK149584	overlap	1449861_at,1427639_a_at
28200	BC054361	overlap	1451559_a_at,1419382_a_at
67272	DQ115983	overlap	1429798_s_at,1430600_at
69089	AK163101	overlap	1451088_a_at,1423738_at
12759	NM_013492	overlap	1454849_x_at,1418626_a_at
68889	BC024467	overlap	1423929_at,1423928_at
67302	NM_026083	overlap	1434894_at,1430568_at
108670	NM_178825	overlap	1452087_at,1454169_a_at
67725	BC049948	overlap	1454075_s_at,1422126_a_at
218756	NM_001033270	overlap	1457528_at,1455876_at
68059	NM_080556	overlap	1460331_at,1423295_at
54650	NM_019460	overlap	1422894_at,1422893_at
19661	NM_015745	overlap	1457855_at,1425105_at
21933	NM_020275	overlap	1421296_at,1422344_s_at
105663	NM_153083	overlap	1433436_s_at,1428003_s_at
13885	NM_016903	overlap	1417825_at,1438488_at
239157	NM_175498	overlap	1437018_at,1435618_at
12224	BC006646	overlap	1451021_a_at,1451739_at
69755	AK163489	overlap	1441783_at,1453081_at
67840	NM_026401	overlap	1418137_at,1460225_at
73068	NM_028428	overlap	1431066_at,1437748_at
14661	NM_008133	overlap	1448253_at,1416209_at
15460	NM_021877	overlap	1422110_at,1435950_at
20680	NM_011446	overlap	1416564_at,1432495_at
NA	NA	overlap	1417769_at,1417770_s_at
68966	NM_026890	overlap	1428226_at,1438318_x_at
20592	AK141096	overlap	1452563_a_at,1424903_at
13405	NM_007868	overlap	1417307_at,1448665_at
237221	NM_146238	overlap	1451400_at,1424587_at
83553	NM_031379	overlap	1449567_at,1420064_s_at
170735	NM_133205	overlap	1450329_a_at,1441144_at
54636	AF229635	overlap	1424786_s_at,1451754_a_at
14758	AF254875	overlap	1423091_a_at,1425942_a_at
237175	AK046871	overlap	1438350_at,1439795_at
102857	NM_133987	overlap	1417116_at,1448596_at
67298	NM_001009575	mixed_overlap	1424481_s_at,1424455_at
245688	BC003785	overlap	1415775_at,1456227_x_at
70998	NM_027642	overlap	1454625_at,1453761_at
11856	AK047827	overlap	1417704_a_at,1456333_a_at
237211	BC083151	overlap	1437780_at,1446226_at
78283	AK019929	overlap	1431403_a_at,1429013_at
54609	NM_018798	overlap	1450021_at,1420844_at
66889	NM_023270	overlap	1449036_at,1418318_at
20832	NM_009279	overlap	1448524_s_at,1427096_s_at
18823	BC027010	overlap	1451718_at,1425467_a_at
75974	AK033257	overlap	1429028_at,1443467_at
22289	NM_009483	overlap	1427672_a_at,1427235_at
14618	NM_008124	overlap	1448766_at,1448767_s_at
78134	NM_175271	overlap	1452424_at,1434186_at
74365	NM_028894	overlap	1436200_at,1429863_at
18994	BC086670	overlap	1422165_at,1422164_at
93837	AF257217	overlap	1449823_at,1458012_at
77929	NM_207633	overlap	1430024_at,1455111_at
108062	NM_133196	overlap	1419645_at,1419644_at
320634	NM_177215	overlap	1438396_at,1438284_at
59024	NM_021521	mixed_overlap	1456384_at,1425585_at
236899	BC048917	overlap	1436124_at,1437648_at
NA	NA	overlap	1444158_at,1444157_a_at
12111	X53928	overlap	1448323_a_at,1416405_at
18700	AK032283	overlap	1427305_at,1453497_a_at
18555	NM_011049	overlap	1460169_a_at,1415956_a_at
22209	AK163966	overlap	1448772_at,1417609_at
16151	NM_178590	overlap	1450161_at,1421209_s_at
55936	AK161564	overlap	1435759_at,1448111_at
66235	NM_025437	overlap	1449576_at,1419736_a_at
60367	NM_030688	overlap	1427645_a_at,1420462_at
17698	M86390	overlap	1450379_at,1421814_at
71703	NM_027870	overlap	1424373_at,1460359_at
12738	NM_016675	overlap	1417231_at,1417232_at
54637	NM_138602	overlap	1416782_s_at,1416781_at
21912	NM_019634	overlap	1417502_at,1448737_at
12830	NM_007736	overlap	1425475_at,1425476_at
56774	NM_020049	overlap	1420504_at,1420503_at
53332	NM_016985	overlap	1421880_at,1421879_at
14265	NM_008031	overlap	1452550_a_at,1426086_a_at
236790	NM_172779	overlap	1426832_at,1438496_a_at
11798	NM_009688	overlap	1426636_a_at,1450231_a_at
67391	NM_026126	overlap	1428316_a_at,1460434_at
110954	NM_052835	overlap	1415942_at,1448157_s_at
245474	BC099966	overlap	1438016_at,1438015_at
22201	NM_009457	overlap	1442767_s_at,1448116_at
22768	NM_009571	overlap	1449978_at,1420759_s_at
22290	BC053061	overlap	1426598_at,1422247_a_at
20522	NM_011397	overlap	1450404_at,1421912_at
66468	NM_025581	overlap	1432179_x_at,1450496_a_at
52563	NM_178347	overlap	1460549_a_at,1433430_s_at
20358	AK042751	overlap	1421414_a_at,1436458_at
12558	NM_007664	overlap	1418815_at,1449244_at
110695	BC012407	overlap	1460167_at,1415902_at
27411	NM_207651	overlap	1426109_a_at,1425250_a_at
20689	NM_178280	overlap	1441186_at,1452386_at
76594	NM_029669	overlap	1425077_at,1425076_at
69597	BC036999	overlap	1427207_s_at,1427206_at
104027	AK034012	overlap	1434089_at,1427045_at
225207	NM_145492	overlap	1451332_at,1439909_at
71242	NM_029485	overlap	1429580_x_at,1430023_at
75415	AK031648	overlap	1451525_at,1431052_at
64291	NM_207530	overlap	1416823_a_at,1460192_at
14151	BC006746	overlap	1418699_s_at,1418698_a_at
68857	AK144689	overlap	1428901_at,1441178_at
381126	NM_001033445	overlap	1436827_at,1456271_at
68166	BC058669	overlap	1455409_at,1454962_at
170459	NM_133774	overlap	1429239_a_at,1429240_at
106931	BC087623	overlap	1422293_a_at,1425104_at
225283	NM_144861	overlap	1454964_at,1451631_at
56386	NM_019737	overlap	1450913_at,1423228_at
107029	AK162126	overlap	1426573_at,1426572_at
19762	NM_009065	overlap	1448125_at,1460166_at
338363	BC094382	overlap	1455906_at,1459396_at
59025	NM_021522	overlap	1416208_at,1455829_at
108013	AK051458	overlap	1426929_at,1426930_at
70223	AK077699	overlap	1428666_at,1452866_at
78449	AK020725	overlap	1430118_at,1453645_at
75739	AK078849	overlap	1432216_s_at,1453690_at
107065	NM_178005	overlap	1455489_at,1456637_at
NA	NA	overlap	1423203_a_at,1453881_x_at
225363	NM_144866	overlap	1420024_s_at,1451208_at
16948	NM_010728	overlap	1448228_at,1416121_at
17128	NM_008540	overlap	1422487_at,1422485_at
67526	NM_026217	overlap	1451746_a_at,1451747_a_at
268996	AK052476	overlap	1419361_at,1419360_a_at
22240	AK133040	overlap	1415877_at,1438789_s_at
13506	NM_013505	overlap	1426911_at,1421156_a_at
108052	NM_028122	overlap	1428114_at,1448640_at
67180	NM_023311	overlap	1449142_a_at,1418576_at
66054	NM_023149	overlap	1460177_at,1448263_a_at
77805	BC076613	overlap	1424324_at,1424325_at
15526	NM_010481	overlap	1431274_a_at,1453811_at
320924	AK016929	overlap	1453918_at,1445127_at
269023	AK047979	overlap	1439485_at,1442050_at
106957	BC055012	overlap	1424675_at,1424674_at
13831	NM_027497	overlap	1429914_at,1418850_at
106894	AK041866	overlap	1418044_at,1443950_at
106952	NM_139206	overlap	1451282_at,1419833_s_at
67453	NM_026165	overlap	1448970_at,1418134_at
108654	NM_153794	overlap	1434979_at,1434978_at
27528	NM_053078	overlap	1450839_at,1436736_x_at
17714	NM_021296	overlap	1436256_at,1452262_at
80718	NM_030554	overlap	1417215_at,1417214_at
69635	AY245540	overlap	1426915_at,1427358_a_at
69617	NM_145131	overlap	1456577_x_at,1426453_at
15550	NM_008308	overlap	1450219_at,1438710_at
66197	NM_025415	overlap	1417458_s_at,1417457_at
192657	BC006925	overlap	1450744_at,1458569_at
18073	NM_010917	overlap	1448469_at,1416808_at
74257	NM_028841	overlap	1424334_at,1455642_a_at
218460	AK149993	overlap	1433620_at,1433621_at
71991	BC037200	overlap	1427194_a_at,1432249_a_at
76251	AK082850	overlap	1452447_at,1453985_at
16468	BC052444	overlap	1422698_s_at,1450710_at
15904	NM_031166	overlap	1450928_at,1423260_at
109620	AK077574	overlap	1435494_s_at,1435493_at
21810	AK135536	overlap	1448123_s_at,1415871_at
20963	NM_011518	overlap	1425797_a_at,1418262_at
218693	NM_145457	overlap	1425521_at,1441955_s_at
NA	NA	overlap	1439248_at,1456696_x_at
94191	BC059822	overlap	1458112_at,1421300_at
13612	AK046885	overlap	1425622_at,1433474_at
18295	NM_008760	overlap	1419663_at,1419662_at
14186	NM_008011	overlap	1418596_at,1427776_a_at
69577	NM_027123	overlap	1445920_at,1452797_at
105148	NM_172015	overlap	1426705_s_at,1452154_at
66254	NM_025447	overlap	1426291_at,1426290_at
75420	AK156076	overlap	1428496_at,1428497_at
16364	AK089319	overlap	1421174_at,1421173_at
20365	NM_011353	overlap	1449509_at,1434291_a_at
68750	NM_001013392	overlap	1428657_at,1442047_at
19720	BC085503	overlap	1438376_s_at,1448101_s_at
218639	NM_172595	overlap	1433642_at,1438473_at
319554	NM_145360	overlap	1423804_a_at,1451122_at
18081	NM_013610	overlap	1438928_x_at,1441281_s_at
17434	AF091872	overlap	1424309_a_at,1424310_at
68018	AK163624	overlap	1420383_a_at,1449847_a_at
93806	NM_011455	overlap	1418423_s_at,1418422_at
212880	BC026492	overlap	1424570_at,1457744_at
19012	NM_008247	overlap	1422619_at,1422620_s_at
78521	BC051430	overlap	1424005_at,1453736_s_at
14057	NM_027324	overlap	1417559_at,1417560_at
67463	AK089013	overlap	1419265_at,1419264_at
217995	BC019693	overlap	1424522_at,1452419_at
66308	NM_025479	overlap	1428921_at,1423623_at
81003	BC056390	overlap	1426969_at,1429998_at
432766	NM_001013608	overlap	1452573_a_at,1460404_at
13723	NM_010330	overlap	1415857_at,1415856_at
60411	NM_181061	overlap	1457001_at,1418264_at
170936	BC036565	overlap	1455681_at,1427538_at
NA	NA	overlap	1443715_at,1458624_at
218629	BC057112	overlap	1434710_at,1439076_at
74156	NM_028790	overlap	1449457_at,1419395_at
218103	NM_144836	overlap	1425034_at,1425033_at
108154	AK030315	overlap	1437506_at,1457548_at
72852	NM_028372	overlap	1437704_at,1431207_at
75124	BC016199	overlap	1429133_at,1451861_at
18775	BC064736	overlap	1415848_at,1439002_s_at
13610	NM_010101	overlap	1437173_at,1438658_a_at
268706	NM_178746	overlap	1456338_at,1436456_at
108143	NM_001015889	overlap	1438250_s_at,1451509_at
66695	NM_025711	overlap	1448421_s_at,1416652_at
67252	BC057937	overlap	1423222_at,1450910_at
66970	NM_024186	overlap	1449815_a_at,1451542_at
NA	NA	overlap	1458483_at,1441007_at
50708	NM_015786	overlap	1416101_a_at,1436994_a_at
70078	AK032963	overlap	1420485_at,1420486_at
19210	NM_008959	overlap	1416372_at,1441866_s_at
142688	NM_080857	overlap	1419401_at,1449459_s_at
56541	NM_019986	overlap	1430869_a_at,1418927_a_at
NA	NA	overlap	1428915_at,1428916_s_at
11774	NM_009680	overlap	1423235_at,1450915_at
NA	NA	overlap	1434807_s_at,1434806_at
80898	NM_030711	overlap	1439068_at,1416942_at
17300	NM_008592	overlap	1419485_at,1419486_at
56220	NM_001004066	overlap	1421139_a_at,1451146_at
12062	AK132469	overlap	1422263_at,1442187_at
104943	NM_027828	overlap	1418879_at,1449252_at
263406	NM_153804	overlap	1434680_at,1440017_at
76983	BC027793	overlap	1428335_a_at,1428006_at
20135	NM_009104	overlap	1434437_x_at,1416120_at
69641	AK145389	overlap	1451220_at,1449197_at
70435	BC099931	overlap	1436216_s_at,1432184_a_at
100038469	AK136613	overlap	1457869_at,1445468_at
319504	AJ543321	overlap	1434709_at,1430583_at
68149	AK076336	overlap	1417576_a_at,1417575_at
52668	NM_194067	overlap	1454757_s_at,1452956_a_at
18976	NM_008895	overlap	1433800_a_at,1455858_x_at
18949	NM_008891	overlap	1450938_at,1423325_at
77974	NM_030017	overlap	1424256_at,1431010_a_at
78920	AK171100	overlap	1437775_at,1423710_at
208846	AK147480	overlap	1455244_at,1431035_at
238037	NM_173416	overlap	1456460_at,1443708_at
17182	NM_010770	overlap	1455948_x_at,1422148_at
22367	BC051072	overlap	1425006_a_at,1458951_at
70373	NM_027405	overlap	1453489_at,1436052_at
217664	NM_146035	overlap	1426350_at,1452037_at
67039	AK142132	overlap	1425523_at,1425522_at
68520	NM_026752	overlap	1424670_s_at,1424669_at
211914	NM_001004364	overlap	1436181_at,1431369_at
50496	AK035116	overlap	1437914_at,1448835_at
320244	AK029125	overlap	1431279_s_at,1452890_at
52592	NM_027867	overlap	1452850_s_at,1460443_at
74682	AK029896	overlap	1440318_at,1454790_at
171210	NM_134188	overlap	1422997_s_at,1422996_at
13528	AK043436	overlap	1437651_a_at,1445329_at
51786	NM_016856	overlap	1420936_s_at,1420937_at
19164	NM_008943	overlap	1421853_at,1450399_at
108156	AF364579	overlap	1415916_a_at,1415917_at
217480	AK161933	overlap	1440901_at,1442860_at
11847	NM_009705	overlap	1418847_at,1438841_s_at
NA	NA	overlap	1454932_at,1434336_s_at
73991	BC057068	overlap	1452711_at,1428260_at
76820	NM_029758	overlap	1454806_at,1431045_at
21928	AK154405	overlap	1438855_x_at,1416273_at
71853	AK005989	overlap	1430983_at,1423648_at
75553	NM_001008506	overlap	1426999_at,1431745_a_at
71169	BC057020	overlap	1430587_at,1436143_at
217463	AK148157	overlap	1444141_at,1454938_at
58240	BC095977	overlap	1433843_at,1421994_a_at
28071	NM_172253	overlap	1428634_at,1452852_at
268566	NM_172952	overlap	1426463_at,1426462_at
16570	NM_008445	overlap	1434947_at,1448946_at
76967	AK012399	overlap	1429595_at,1437248_at
66622	NM_025666	overlap	1433479_at,1454616_at
217378	AY035893	overlap	1435117_a_at,1434946_at
75516	NM_029321	overlap	1452972_at,1432810_at
72736	NM_028339	overlap	1437143_a_at,1451195_a_at
50779	AK139323	overlap	1427340_at,1452399_at
18511	NM_011041	overlap	1421247_at,1421246_at
66042	NM_025312	overlap	1449340_at,1460250_at
67452	AB044139	overlap	1457355_at,1417768_at
52708	NM_144833	overlap	1451151_s_at,1451150_at
67732	NM_026347	overlap	1454898_s_at,1429119_at
217887	NM_145450	overlap	1451533_at,1424940_s_at
NA	NA	overlap	1444296_a_at,1448092_x_at
17286	NM_008584	overlap	1424234_s_at,1424233_at
72350	NM_172414	overlap	1443874_at,1439391_at
NA	NA	overlap	1442432_x_at,1458709_a_at
19387	BC066213	overlap	1423749_s_at,1451092_a_at
19009	BC085139	overlap	1452844_at,1420749_a_at
107753	NM_025622	overlap	1417078_at,1417079_s_at
22337	NM_009504	overlap	1418175_at,1418176_at
83925	BC037058	overlap	1449530_at,1457445_at
NA	NA	overlap	1431803_at,1425365_a_at
77980	BC029156	overlap	1434707_at,1430552_a_at
67429	NM_026149	overlap	1429655_at,1433547_s_at
207839	NM_172451	overlap	1434399_at,1427424_at
78541	NM_030121	overlap	1424225_at,1424224_at
75646	NM_030690	overlap	1417401_at,1417400_at
223870	NM_144851	overlap	1424330_at,1451319_at
72107	NM_183089	overlap	1452912_at,1436583_at
20826	NM_011482	overlap	1416973_at,1416972_at
52609	NM_144811	overlap	1433557_at,1420039_s_at
16687	NM_008476	overlap	1422783_a_at,1422784_at
56551	NM_019913	overlap	1421557_x_at,1452782_a_at
72193	NM_028148	overlap	1452884_at,1452885_at
13196	AK146545	overlap	1425572_a_at,1425573_a_at
19219	BC011193	overlap	1424208_at,1421073_a_at
69354	NM_027052	overlap	1428111_at,1448889_at
70356	NM_133726	overlap	1460193_at,1416851_at
70472	NM_153199	overlap	1443229_at,1436174_at
18606	NM_015744	overlap	1448136_at,1415894_at
20649	NM_016667	overlap	1451938_a_at,1421455_at
22422	NM_009528	overlap	1420891_at,1420892_at
56233	AK044287	overlap	1420813_at,1420812_at
16185	NM_008368	overlap	1448759_at,1417546_at
13363	BC062810	overlap	1422127_at,1434959_at
71175	AJ627033	overlap	1430309_at,1437158_at
72393	NM_001038658	overlap	1429518_at,1455410_at
54003	NM_016743	overlap	1423561_at,1423560_at
18458	NM_008774	overlap	1418883_a_at,1453840_at
223601	NM_144846	overlap	1436088_at,1423829_at
67760	NM_175121	overlap	1426722_at,1429593_at
76510	NM_029640	overlap	1452745_at,1445611_at
14083	NM_007982	overlap	1423059_at,1430827_a_at
11842	AK151296	overlap	1423973_a_at,1421789_s_at
68070	AK159017	overlap	1445203_at,1453896_at
106025	NM_025340	overlap	1424165_a_at,1451267_at
20024	NM_011294	overlap	1422693_a_at,1422692_at
20512	NM_148938	overlap	1426340_at,1426341_at
19357	NM_009009	overlap	1416162_at,1416161_at
223690	NM_144849	overlap	1438090_x_at,1451182_s_at
54375	NM_018745	overlap	1450714_at,1422702_at
73376	AK006856	overlap	1454203_at,1454202_a_at
74039	AK170545	overlap	1425714_a_at,1428790_at
19011	NM_008902	overlap	1449937_at,1449938_at
29858	NM_013872	overlap	1424167_a_at,1430780_a_at
29859	NM_013873	overlap	1421606_a_at,1433714_at
77877	NM_029998	overlap	1433860_at,1428013_at
64705	NM_022722	overlap	1425688_a_at,1425689_at
448987	NM_176959	overlap	1456220_at,1439890_at
106068	BC058722	overlap	1433560_at,1433559_at
67057	AK011702	overlap	1423399_a_at,1429839_a_at
19094	NM_011161	overlap	1421926_at,1421925_at
16691	BC106154	overlap	1423691_x_at,1420647_a_at
69694	NM_175151	overlap	1444644_x_at,1458679_a_at
106042	NM_001033217	overlap	1444759_at,1452249_at
16341	NM_008388	overlap	1460432_a_at,1439268_x_at
52589	NM_134094	overlap	1417568_at,1417569_at
30945	AK166197	overlap	1417508_at,1417509_at
20607	NM_009218	overlap	1450577_at,1441603_at
57259	NM_020507	overlap	1417310_at,1417309_at
NA	NA	overlap	1448666_s_at,1448667_x_at
20665	BC023356	overlap	1425369_a_at,1451689_a_at
223770	NM_001033274	overlap	1447420_at,1438771_at
78895	NM_172437	overlap	1428800_a_at,1460447_at
106052	NM_134099	overlap	1421543_at,1427121_at
223455	AK089827	overlap	1445928_at,1433834_at
16197	AK041838	overlap	1448575_at,1448576_at
19354	NM_009008	overlap	1417620_at,1440208_at
16469	NM_008415	overlap	1418410_at,1418409_at
26934	NM_012025	overlap	1421546_a_at,1451358_a_at
75761	NM_029419	overlap	1453080_at,1429272_a_at
66656	NM_023240	overlap	1428135_a_at,1449506_a_at
26874	NM_011994	overlap	1438431_at,1419748_at
54151	NM_019396	overlap	1449406_at,1451153_a_at
67731	NM_026346	overlap	1417522_at,1448747_at
NA	NA	overlap	1453084_s_at,1429280_at
67042	NM_025931	overlap	1424648_at,1434299_x_at
67498	NM_026200	overlap	1453273_at,1429741_at
78929	NM_030229	overlap	1424228_at,1424227_at
70069	NM_027304	overlap	1430181_at,1441954_s_at
545085	BC061236	overlap	1428858_at,1455097_at
20491	NM_001029841	overlap	1420818_at,1420819_at
13404	NM_010059	overlap	1449819_at,1420335_at
15117	NM_008216	overlap	1418678_at,1449169_at
NA	NA	overlap	1457307_at,1440927_x_at
74053	AK220553	overlap	1435951_at,1421350_a_at
13998	AK173157	overlap	1435467_at,1419322_at
75406	NM_029272	overlap	1424313_a_at,1451312_at
71137	NM_001024918	overlap	1432053_at,1436931_at
237320	NM_178713	overlap	1427337_at,1427336_at
20054	NM_009091	overlap	1416088_a_at,1416089_at
17339	NM_008600	overlap	1421039_at,1435447_at
58250	NM_021439	overlap	1450509_at,1428902_at
20222	BC052697	overlap	1455546_s_at,1450576_a_at
28109	NM_026579	overlap	1431005_at,1454648_s_at
75612	BC055328	overlap	1433488_x_at,1433546_at
210757	AK169558	overlap	1442022_at,1436423_at
16694	NM_010670	overlap	1450536_s_at,1450535_at
71767	AK005069	overlap	1428689_at,1428690_at
11925	NM_009719	overlap	1422312_a_at,1432034_at
13014	NM_007793	overlap	1422507_at,1422506_a_at
103175	NM_175330	overlap	1435570_s_at,1435569_at
74007	BC059036	overlap	1459838_s_at,1428377_at
18768	AK156950	overlap	1421137_a_at,1421138_a_at
116848	BC078632	overlap	1438192_s_at,1427210_at
382406	BC099926	overlap	1453110_at,1429325_at
14426	NM_015737	overlap	1455915_at,1423637_at
66125	NM_175102	overlap	1437972_s_at,1451185_at
21853	AK162012	overlap	1417586_at,1417587_at
80294	NM_030262	overlap	1435056_x_at,1448384_at
71769	AK004937	overlap	1440787_s_at,1430170_at
237465	AK030205	overlap	1441965_at,1438569_at
67884	AK153233	overlap	1424267_at,1451288_s_at
15273	NM_010437	overlap	1434904_at,1422018_at
67596	AK163027	overlap	1428959_at,1439179_a_at
320398	AK135388	overlap	1430555_s_at,1430554_at
16993	NM_008517	overlap	1434790_a_at,1426807_at
21665	NM_172552	overlap	1448462_at,1416790_a_at
19156	AK151686	overlap	1421813_a_at,1415687_a_at
20509	NM_031196	overlap	1420138_at,1448132_at
103172	NM_175329	overlap	1433720_s_at,1436990_s_at
103136	NM_133993	overlap	1417873_at,1454142_a_at
20224	NM_009120	overlap	1415696_at,1423720_a_at
18119	X70514	overlap	1422057_at,1422058_at
66414	NM_025551	overlap	1418814_s_at,1433513_x_at
93765	NM_080560	overlap	1422559_at,1435384_at
353025	AK085286	overlap	1431539_at,1441845_at
327762	NM_177372	overlap	1457909_at,1452210_at
103266	NM_001013028	overlap	1433897_at,1431280_at
140742	NM_001013370	overlap	1454699_at,1438931_s_at
171580	AK159369	overlap	1456439_x_at,1416759_at
16000	NM_184052	overlap	1452014_a_at,1419519_at
26396	AK143425	overlap	1415974_at,1460636_at
20847	AF206162	overlap	1421911_at,1450403_at
378431	NM_138628	overlap	1418952_at,1418951_at
18451	AK045008	overlap	1452094_at,1426519_at
94214	BC060210	overlap	1435026_at,1450451_at
12484	NM_009846	overlap	1416034_at,1448182_a_at
70297	NM_027375	overlap	1451800_at,1429081_at
16775	NM_010681	overlap	1424808_at,1424807_at
54140	NM_016847	overlap	1418603_at,1418604_at
15182	NM_008229	overlap	1445684_s_at,1449080_at
11540	BC110692	overlap	1427519_at,1460710_at
67454	NM_026166	overlap	1429219_at,1429065_at
22110	NM_009433	overlap	1415908_at,1460717_at
102115	NM_133964	overlap	1436402_at,1417322_at
71865	NM_027968	overlap	1453137_at,1453136_at
13654	BC009093	overlap	1427682_a_at,1427683_at
14421	BC022180	overlap	1425363_at,1418655_at
56351	NM_019766	overlap	1417998_at,1460221_at
NA	NA	overlap	1450796_at,1422929_s_at
19263	AK019450	overlap	1453908_at,1427486_at
353169	NM_178934	overlap	1435911_s_at,1455501_at
76877	NM_029781	overlap	1455064_at,1431136_at
103142	NM_153133	mixed_overlap	1427963_s_at,1421702_at
23887	BC051971	overlap	1418216_at,1455747_at
18717	BC094665	overlap	1450228_a_at,1424954_a_at
17873	NM_008655	overlap	1450971_at,1449773_s_at
103466	AK147488	overlap	1427057_at,1443558_s_at
18821	NM_023129	overlap	1423359_at,1460332_at
18483	NM_023128	overlap	1422034_a_at,1423967_at
17179	AK013606	overlap	1421739_a_at,1432329_a_at
237353	AK132983	overlap	1456946_at,1442105_at
56422	NM_019702	overlap	1421029_a_at,1453604_a_at
NA	NA	overlap	1431083_a_at,1431084_x_at
56530	NM_019953	overlap	1448372_a_at,1437783_x_at
50492	BC003211	overlap	1425402_at,1448907_at
67972	NM_026482	overlap	1428937_at,1428936_at
17938	NM_013608	overlap	1448430_a_at,1416669_s_at
70428	AK165886	overlap	1443494_at,1452949_at
52906	NM_026203	overlap	1439083_at,1455177_at
104303	NM_025859	overlap	1451025_at,1447090_s_at
216156	NM_175450	overlap	1433635_at,1454695_at
19075	NM_008921	overlap	1418369_at,1449061_a_at
108705	NM_145925	overlap	1420131_s_at,1437342_x_at
216350	NM_146010	overlap	1424649_a_at,1420017_at
16969	AK154907	overlap	1450093_s_at,1452932_at
76640	AK007195	overlap	1429674_at,1440172_s_at
17684	NM_010828	overlap	1421267_a_at,1452207_at
381990	NM_001033466	overlap	1457037_at,1434901_at
215085	NM_178675	overlap	1456343_at,1436719_at
107513	BC011255	overlap	1417764_at,1417763_at
16553	NM_010617	overlap	1439532_s_at,1455746_at
218397	BC013637	overlap	1426478_at,1426477_at
71213	NM_027724	overlap	1456224_x_at,1434810_a_at
56085	BC027375	overlap	1424368_s_at,1419385_a_at
212937	NM_145976	overlap	1436397_at,1444546_at
66129	NM_025370	overlap	1421018_at,1434441_at
67269	BC060633	overlap	1432385_a_at,1418332_a_at
629016	AK164227	mixed_overlap	1445726_at,1439176_at
NA	NA	overlap	1439079_a_at,1439080_at
66890	AK028452	overlap	1423074_at,1423075_at
218490	NM_145455	overlap	1449643_s_at,1423839_a_at
211446	NM_177333	overlap	1434750_at,1455594_at
52882	AK036240	overlap	1437559_at,1436876_at
105372	NM_178918	overlap	1454846_at,1434125_at
18003	AK054179	overlap	1422818_at,1450767_at
17152	NM_008547	overlap	1422724_at,1422725_at
66329	BC045525	overlap	1428975_at,1453648_at
20354	NM_013660	overlap	1420823_at,1420824_at
73244	AK014414	overlap	1453969_at,1432455_a_at
210106	AK152550	overlap	1438003_at,1438004_at
14593	NM_010282	overlap	1419506_at,1419505_a_at
74325	BC070404	overlap	1453063_at,1460740_at
18740	NM_011097	overlap	1419514_at,1449488_at
16392	NM_021459	overlap	1422720_at,1450723_at
17755	NM_008634	overlap	1450397_at,1421850_at
27015	NM_012048	overlap	1419501_at,1449483_at
75607	AK044381	overlap	1455424_at,1453355_at
218236	NM_001033268	overlap	1433572_a_at,1427296_at
72739	NM_023685	overlap	1422551_at,1415689_s_at
69046	NM_026921	overlap	1423651_at,1423652_at
12380	BC010603	overlap	1426098_a_at,1451413_at
211378	AK033958	overlap	1457278_at,1440869_x_at
105245	NM_145367	overlap	1451091_at,1423746_at
57266	NM_019568	overlap	1418457_at,1418456_a_at
11992	NM_016709	overlap	1458436_at,1420776_a_at
28126	NM_178605	overlap	1451414_at,1424620_at
69562	AK173265	overlap	1452897_at,1440833_at
19336	NM_009000	overlap	1421873_s_at,1421872_at
67263	AK037945	overlap	1451819_at,1434967_at
67295	AK161006	overlap	1432432_a_at,1449494_at
105298	NM_134065	overlap	1450380_at,1421815_at
66975	NM_025879	overlap	1418667_at,1453332_at
66392	AK009863	overlap	1426730_a_at,1452165_at
67046	NM_025935	overlap	1457436_at,1428598_at
13024	NM_007796	overlap	1416811_s_at,1448471_a_at
108138	NM_028012	overlap	1424601_at,1424602_s_at
56320	AF187147	overlap	1451734_a_at,1426024_a_at
68344	NM_026685	overlap	1435201_at,1453031_at
69237	NM_027000	overlap	1423142_a_at,1450873_at
NA	NA	overlap	1438087_at,1456273_x_at
107889	NM_008104	overlap	1420455_at,1420456_at
76582	AK010877	overlap	1429717_at,1428096_at
218333	BC026613	overlap	1424071_s_at,1451221_at
218503	BC053718	overlap	1442453_at,1437200_at
170625	NM_130796	overlap	1416360_at,1416359_at
56421	NM_019703	overlap	1430634_a_at,1416069_at
20707	NM_011453	overlap	1422035_at,1450474_at
107767	BC034283	overlap	1426775_s_at,1453054_at
NA	NA	overlap	1439256_x_at,1439255_s_at
14313	AK083556	overlap	1434458_at,1421365_at
67530	NM_026219	overlap	1416337_at,1455997_a_at
56705	AK132714	overlap	1456199_x_at,1422736_at
18115	AK087064	overlap	1416105_at,1456573_x_at
67399	AK033091	overlap	1428319_at,1417959_at
13003	BC096495	overlap	1433044_at,1421694_a_at
56044	NM_019491	overlap	1450870_at,1423137_at
21418	AK053704	overlap	1421996_at,1421995_at
20238	NM_009124	overlap	1438294_at,1450499_at
73274	NM_028487	overlap	1430981_s_at,1423773_at
26401	NM_011945	overlap	1443540_at,1424850_at
14062	NM_010169	overlap	1437308_s_at,1450852_s_at
18014	NM_010896	overlap	1450836_at,1438551_at
218138	NM_146041	overlap	1439428_x_at,1434158_at
15212	NM_010422	overlap	1460180_at,1437874_s_at
74338	AK162399	overlap	1428595_at,1455442_at
72293	AK081904	overlap	1419465_at,1419466_at
218341	NM_178916	overlap	1434826_at,1445877_at
70153	AK052253	overlap	1428331_at,1452744_at
622402	NM_013777	overlap	1450455_s_at,1422000_at
68203	NM_001024474	overlap	1455436_at,1445473_at
64918	NM_022884	overlap	1418913_at,1418914_s_at
68916	NM_144536	overlap	1423953_at,1430039_at
214290	NM_153538	overlap	1433910_at,1441986_at
56094	NM_019541	overlap	1446266_at,1420680_at
75805	BC016224	overlap	1424981_at,1451555_at
NA	NA	overlap	1439462_x_at,1439444_x_at
17686	AK040616	overlap	1422261_a_at,1424166_at
13557	BC059262	overlap	1427462_at,1434564_at
NA	NA	overlap	1439119_a_at,1439120_at
26913	BC057044	overlap	1424137_at,1451250_at
97820	NM_133797	overlap	1422017_s_at,1448100_at
218210	NM_175749	overlap	1452176_at,1441733_s_at
235956	NM_146231	overlap	1451654_x_at,1425297_at
14451	NM_008086	overlap	1448494_at,1416855_at
56048	BC040243	overlap	1422662_at,1422661_at
66945	NM_023281	overlap	1426688_at,1426689_s_at
208366	NM_145938	overlap	1443750_s_at,1424792_at
NA	NA	overlap	1458046_at,1442996_x_at
16423	NM_010581	overlap	1449507_a_at,1419554_at
22230	NM_011672	overlap	1418087_at,1432367_a_at
50505	BC026792	overlap	1448984_at,1432272_a_at
239706	NM_146247	overlap	1424434_at,1441839_s_at
107522	AK007791	mixed_overlap	1423358_at,1424561_at
121022	NM_080456	overlap	1424440_at,1447585_s_at
106143	NM_178647	overlap	1455658_at,1454641_at
93961	NM_033149	overlap	1428397_at,1428398_at
57781	AK089415	overlap	1422191_at,1439703_at
12892	BC017680	overlap	1422493_at,1440747_at
106326	NM_176840	overlap	1436027_at,1455534_s_at
56175	NM_019517	overlap	1435581_at,1416673_at
67451	NM_026163	overlap	1429183_at,1449799_s_at
66863	NM_025808	overlap	1450927_at,1455928_x_at
20621	NM_009223	overlap	1422310_at,1452789_at
13353	NM_010047	overlap	1452434_s_at,1428753_a_at
NA	NA	overlap	1441256_at,1441257_x_at
209195	NM_172469	overlap	1454866_s_at,1434165_at
268859	AY659958	overlap	1418314_a_at,1438217_at
21762	NM_134101	overlap	1443477_at,1415831_at
72168	AK049928	overlap	1431923_at,1434742_s_at
74120	NM_148924	overlap	1453105_at,1447432_s_at
15976	Y09864	overlap	1427691_a_at,1451462_a_at
22661	BC026144	overlap	1449069_at,1449068_at
56490	AK038731	overlap	1439278_at,1438443_at
70028	NM_027293	overlap	1428330_at,1449904_at
108105	NM_054052	overlap	1420994_at,1420993_at
54128	AK012683	overlap	1431938_a_at,1431464_a_at
74143	AK053861	overlap	1449214_a_at,1418768_at
12519	X60958	overlap	1427717_at,1451950_a_at
224250	NM_171826	overlap	1429555_at,1431293_a_at
13026	NM_009981	overlap	1450434_s_at,1421957_a_at
74374	AK155314	overlap	1453635_at,1455326_at
107589	AK162008	overlap	1425505_at,1425504_at
83945	BC027240	overlap	1449935_a_at,1420629_a_at
51789	BC052421	overlap	1448297_a_at,1448298_at
66061	AK010464	overlap	1428973_s_at,1428972_at
30940	NM_013918	overlap	1448939_at,1445861_at
12265	AK040723	overlap	1421211_a_at,1421210_at
66911	NM_025839	overlap	1428049_a_at,1437624_x_at
71446	NM_207301	overlap	1460446_at,1430312_at
74684	AK154225	overlap	1453594_at,1441173_at
67846	AK169127	overlap	1441490_at,1423316_at
70144	AK134026	overlap	1454756_at,1432467_at
68980	NM_026898	overlap	1428840_s_at,1428839_at
209018	BC032214	overlap	1434050_at,1454810_s_at
12929	NM_007764	overlap	1421954_at,1421953_at
17250	NM_008576	overlap	1452233_at,1421378_s_at
14525	NM_008099	overlap	1420544_at,1442582_at
58180	NM_178922	overlap	1437571_at,1454944_at
70757	NM_023587	overlap	1437329_at,1449342_at
67657	AK156982	overlap	1431082_a_at,1418039_at
17063	NM_010739	overlap	1419387_s_at,1419386_at
NA	NA	overlap	1452177_at,1426748_s_at
77037	NM_029844	overlap	1451966_at,1451371_at
26413	NM_011949	overlap	1453104_at,1426585_s_at
246154	NM_139307	overlap	1427894_at,1455812_x_at
NA	NA	overlap	1446662_at,1443106_at
16644	NM_023125	overlap	1426045_at,1416676_at
170644	NM_026666	overlap	1438401_at,1433780_at
17237	AK150176	overlap	1454645_at,1431285_at
15975	NM_010508	overlap	1449026_at,1442222_at
67896	NM_026439	overlap	1424186_at,1424187_at
83396	NM_031184	overlap	1416598_at,1416599_at
NA	NA	overlap	1427053_at,1427054_s_at
338467	BC098072	overlap	1420091_s_at,1452224_at
68606	NM_176833	overlap	1454934_at,1430631_at
224024	NM_153790	overlap	1438406_at,1434740_at
NA	NA	overlap	1426488_at,1426489_s_at
66598	NM_025653	mixed_overlap	1429165_at,1426490_at
20655	BC057074	overlap	1451124_at,1440222_at
239827	NM_172822	overlap	1458306_at,1440143_at
27281	NM_013751	overlap	1422919_at,1428991_at
67841	NM_026402	overlap	1448993_at,1418179_at
26425	AK020876	overlap	1430778_a_at,1418905_at
12013	NM_007520	overlap	1449311_at,1440831_at
170719	BC098491	overlap	1418502_a_at,1418501_a_at
15425	NM_010465	overlap	1427361_at,1427362_x_at
12257	NM_009775	overlap	1456251_x_at,1438948_x_at
14368	NM_008056	overlap	1448662_at,1417301_at
213988	NM_144812	overlap	1426545_at,1436982_at
78733	AK050381	overlap	1433790_at,1453370_at
223828	NM_146062	overlap	1434822_at,1435766_at
20972	NM_009303	overlap	1419289_a_at,1434661_at
67739	BC022913	overlap	1450410_a_at,1450409_a_at
14958	NM_008197	overlap	1423702_at,1450522_a_at
106014	NM_134096	overlap	1419490_at,1419489_at
68607	BC055431	overlap	1421938_at,1434145_s_at
NA	NA	overlap	1437285_at,1437286_x_at
223809	NM_198927	overlap	1428318_at,1431727_at
17181	NM_016762	overlap	1455978_a_at,1419442_at
210998	NM_145959	overlap	1433724_at,1454705_at
239510	AK047044	overlap	1456871_a_at,1457264_at
22762	NM_011766	overlap	1419012_at,1449314_at
72778	NM_176835	overlap	1460468_s_at,1429773_at
60597	NM_021921	overlap	1449225_a_at,1418785_at
73062	NM_033371	overlap	1452724_at,1459751_s_at
16512	NM_010601	overlap	1445805_x_at,1459107_at
17444	NM_010815	overlap	1460280_at,1420685_at
14555	AK137134	overlap	1448249_at,1416204_at
76773	AK010831	overlap	1432489_a_at,1434144_s_at
18521	AK012297	overlap	1421743_a_at,1435881_at
66270	NM_001034851	overlap	1424683_at,1450505_a_at
223332	AK132406	overlap	1455707_at,1443921_at
14904	BC046228	overlap	1450022_at,1450023_at
68653	NM_178614	overlap	1428068_at,1455800_x_at
22293	NM_053077	overlap	1437430_at,1451055_at
223775	NM_145478	overlap	1437100_x_at,1451069_at
223754	NM_145476	overlap	1451107_at,1423776_s_at
105859	NM_145473	overlap	1451147_x_at,1423845_at
20788	NM_033218	overlap	1452174_at,1426744_at
22045	NM_013696	overlap	1449572_at,1449571_at
223696	NM_172609	overlap	1434420_x_at,1429103_at
18133	NM_010930	overlap	1426852_x_at,1426851_a_at
52683	NM_025795	overlap	1423699_at,1423698_at
380967	NM_201359	overlap	1434784_s_at,1434783_at
22402	NM_018865	overlap	1448593_at,1448594_at
19245	NM_008975	overlap	1418181_at,1418182_at
21685	AK042146	overlap	1424175_at,1450184_s_at
223453	NM_146057	overlap	1451112_s_at,1423790_at
68877	NM_026859	overlap	1451126_at,1420046_s_at
59033	BC030388	overlap	1423443_at,1419851_at
207214	AK139909	overlap	1437177_at,1455102_at
109075	NM_175399	overlap	1460679_at,1424685_at
66335	NM_025494	overlap	1419545_a_at,1419546_at
56612	NM_027044	overlap	1415736_at,1460637_s_at
16581	D49545	overlap	1426493_a_at,1421312_a_at
16852	NM_008495	overlap	1419573_a_at,1455439_a_at
14114	AK085989	overlap	1451119_a_at,1439688_at
69833	NM_027231	overlap	1427402_at,1415754_at
239650	NM_177716	overlap	1435512_at,1436099_at
64099	NM_022321	overlap	1416876_at,1416875_at
105887	NM_207216	overlap	1424493_s_at,1451373_at
66398	NM_025536	overlap	1449694_s_at,1451369_at
211770	NM_144549	overlap	1424880_at,1424881_at
170736	NM_133167	overlap	1438672_at,1422060_at
76282	NM_182805	overlap	1426502_s_at,1453216_at
105855	BC037096	overlap	1428786_at,1428787_at
26912	NM_013847	overlap	1417823_at,1417824_at
66168	NM_023168	overlap	1417423_at,1436297_a_at
18390	AF074972	overlap	1451705_a_at,1459402_at
14051	Y17115	overlap	1456647_a_at,1456665_at
432508	AK077684	overlap	1428232_at,1428233_at
215751	AK144481	overlap	1424025_at,1424026_s_at
18641	NM_008826	overlap	1439148_a_at,1450269_a_at
215798	NM_001002268	overlap	1437409_s_at,1437408_at
12822	NM_009929	overlap	1418237_s_at,1426955_at
215449	NM_024457	overlap	1435518_at,1435519_at
216344	NM_024454	overlap	1437742_at,1437741_at
28088	NM_145422	overlap	1423880_at,1420129_s_at
70427	BC005748	overlap	1423830_a_at,1451138_x_at
216161	NM_183426	overlap	1443721_x_at,1458308_at
56480	NM_019786	overlap	1422469_at,1460315_s_at
22288	NM_011682	overlap	1426892_at,1427569_a_at
18537	BC058966	overlap	1456604_a_at,1431085_a_at
216169	NM_145421	overlap	1415753_at,1442883_s_at
216049	NM_178679	overlap	1435615_at,1433583_at
237436	AK164505	overlap	1437244_at,1455980_a_at
216363	NM_001003950	overlap	1436103_at,1434306_at
278279	NM_177368	overlap	1429809_at,1441033_at
67371	NM_026113	overlap	1420625_at,1420626_at
213326	AK139761	overlap	1436314_at,1440269_at
12834	X65582	overlap	1426947_x_at,1452250_a_at
20979	NM_009306	overlap	1431191_a_at,1421990_at
18605	NM_008813	overlap	1419276_at,1459546_s_at
67331	NM_026094	overlap	1438604_at,1419713_at
15275	BC072628	overlap	1420901_a_at,1437974_a_at
215890	NM_175448	overlap	1437292_at,1443063_at
327826	NM_177798	overlap	1437891_at,1444162_at
11923	NM_007501	overlap	1436694_s_at,1418054_at
16572	NM_001039000	overlap	1450249_s_at,1434670_at
68281	NM_175128	overlap	1453468_at,1433978_at
21780	NM_009360	overlap	1456215_at,1448224_at
71761	AK090143	overlap	1427370_at,1447380_at
215008	AK041354	overlap	1438881_at,1438197_at
216151	NM_172551	overlap	1452835_a_at,1437377_a_at
73914	NM_028679	overlap	1435040_at,1430704_at
237336	NM_011603	overlap	1431415_a_at,1434907_at
18114	BC065993	overlap	1415957_a_at,1427720_a_at
NA	NA	overlap	1441682_s_at,1428772_at
52666	AK158684	overlap	1426855_at,1419978_s_at
109284	NM_177994	overlap	1433931_at,1433932_x_at
216164	NM_015761	overlap	1438370_x_at,1433494_at
73827	NM_178066	overlap	1433820_a_at,1433821_at
17997	NM_008682	overlap	1423196_at,1450899_at
76563	BC070459	overlap	1456542_s_at,1429317_at
70911	NM_178621	overlap	1437062_s_at,1427023_at
52717	NM_025514	overlap	1449338_at,1419994_s_at
NA	NA	overlap	1453700_s_at,1430931_at
29863	NM_013875	overlap	1450213_at,1421353_at
71371	AF401550	overlap	1420973_at,1442176_at
56016	NM_019487	overlap	1418917_at,1449271_a_at
17246	BC050902	overlap	1423605_a_at,1427718_a_at
11783	AK220340	overlap	1452870_at,1450223_at
66420	BC045521	overlap	1417138_s_at,1451093_at
66047	NM_025317	overlap	1456788_at,1448699_at
18045	AK011792	overlap	1419266_at,1419267_at
106947	NM_134135	overlap	1417881_at,1417882_at
14672	NM_010301	overlap	1434254_at,1449144_at
22027	NM_011631	overlap	1438040_a_at,1415889_a_at
66932	AK006228	overlap	1429124_s_at,1429489_at
66399	NM_025537	overlap	1452698_at,1432170_at
13982	NM_007956	overlap	1421244_at,1435663_at
67239	AK012641	overlap	1450423_s_at,1421945_a_at
56200	NM_019553	overlap	1448270_at,1448271_a_at
66311	AK141272	overlap	1429156_at,1453053_at
211488	BC058407	overlap	1442133_at,1435923_at
320825	AK132444	overlap	1437403_at,1437887_at
20728	AK157188	overlap	1449134_s_at,1418555_x_at
216134	NM_172134	overlap	1427931_s_at,1427930_at
21907	NM_152229	overlap	1457289_at,1434921_at
18541	NM_008787	overlap	1433873_s_at,1454749_at
NA	NA	overlap	1435310_at,1435311_s_at
68031	NM_026518	overlap	1425713_a_at,1417733_at
74694	BC072607	overlap	1439634_at,1430607_at
11702	NM_009665	overlap	1448484_at,1416835_s_at
17172	NM_008553	overlap	1437086_at,1450164_at
17347	NM_021462	overlap	1449029_at,1418300_a_at
67125	NM_025982	overlap	1416556_at,1430029_a_at
22295	AJ888001	overlap	1432346_a_at,1452028_a_at
103080	NM_001024911	overlap	1438804_at,1437208_at
71279	NM_023596	overlap	1451013_at,1455731_at
56535	NM_019961	overlap	1417442_a_at,1454044_a_at
73419	BC099894	overlap	1421495_a_at,1454879_s_at
NA	NA	overlap	1433368_x_at,1433367_at
72320	BC046485	overlap	1452874_at,1432593_at
216440	NM_177614	overlap	1426975_at,1426974_at
117150	NM_054097	overlap	1416387_at,1416388_at
338359	NM_181423	overlap	1432623_at,1460557_at
103268	AK012710	overlap	1454047_a_at,1430848_a_at
17863	NM_010848	overlap	1422734_a_at,1450194_a_at
73690	NM_028608	overlap	1424927_at,1449746_s_at
22781	AK089522	overlap	1438274_at,1460664_at
28169	NM_053014	overlap	1450504_a_at,1433817_at
320183	NM_177092	overlap	1439151_at,1454997_at
18813	NM_011119	overlap	1423060_at,1435372_a_at
77220	NM_029881	overlap	1436304_at,1431116_at
NA	NA	overlap	1453510_s_at,1430066_at
192678	NM_138956	overlap	1448546_at,1448547_at
NA	NA	overlap	1443433_at,1443434_s_at
19344	NM_177411	overlap	1422119_at,1437446_at
71567	AK046636	overlap	1430563_at,1437575_at
56484	AK159465	overlap	1434832_at,1434831_a_at
14160	NM_010195	overlap	1450988_at,1444519_at
104248	BC057551	overlap	1437794_at,1433686_at
NA	NA	overlap	1439260_a_at,1452384_at
71599	NM_027838	overlap	1454084_a_at,1437307_at
244757	AK143057	overlap	1433727_at,1433728_at
213211	NM_153762	overlap	1436824_x_at,1423650_at
64008	NM_022026	overlap	1421605_a_at,1424011_at
72831	NM_133347	overlap	1416140_a_at,1438969_x_at
19654	BC026129	overlap	1417213_a_at,1452466_a_at
72077	BC018297	overlap	1430963_at,1424901_at
235582	NM_174846	overlap	1424995_at,1424994_at
68861	AK162197	overlap	1433582_at,1433581_at
102693	NM_153537	overlap	1424467_at,1424468_s_at
69536	NM_133984	overlap	1424703_at,1430287_s_at
211949	NM_145134	overlap	1451418_a_at,1451419_at
22601	NM_009534	overlap	1448363_at,1416487_a_at
75717	BC037054	overlap	1452722_a_at,1456102_a_at
56404	BC021316	overlap	1422857_at,1422858_at
78252	AK019469	overlap	1453220_at,1444471_at
74360	NM_026665	overlap	1452983_at,1428968_at
18799	NM_019676	overlap	1416675_s_at,1448432_at
235315	AK033867	overlap	1427273_at,1427274_at
17967	NM_010875	overlap	1450437_a_at,1425126_at
270156	NM_212449	overlap	1458510_at,1438046_at
71538	AK077607	overlap	1417480_at,1432211_a_at
16949	AK078512	overlap	1436063_at,1451978_at
270201	NM_177771	overlap	1443987_at,1455543_at
192287	NM_138756	overlap	1419656_at,1419657_a_at
72230	AK005691	overlap	1453912_at,1430973_at
83669	BC050894	overlap	1455940_x_at,1415770_at
140630	NM_145400	overlap	1425384_a_at,1425278_at
68165	BC061189	mixed_overlap	1430293_a_at,1427111_s_at
207181	AK041098	overlap	1436937_at,1436938_at
13433	AF036007	overlap	1422946_a_at,1435122_x_at
192663	AK138415	overlap	1427732_s_at,1424437_s_at
28135	AK143341	overlap	1446482_at,1438409_at
72828	NM_176860	overlap	1429475_at,1436805_at
319899	BC057368	overlap	1427240_at,1430683_at
215494	NM_153540	overlap	1435677_at,1436489_x_at
20347	NM_009153	overlap	1416644_a_at,1448415_a_at
110834	AK080415	overlap	1452010_at,1455931_at
14802	AB022913	overlap	1435722_at,1440891_at
80517	NM_020586	overlap	1415982_at,1415981_at
102626	NM_178907	overlap	1434815_a_at,1437494_at
13051	NM_009987	overlap	1450019_at,1450020_at
208076	NM_001029838	overlap	1433907_at,1428017_at
71732	NM_027889	overlap	1428110_x_at,1428109_at
NA	NA	overlap	1443447_at,1443448_x_at
14345	NM_010242	overlap	1450834_at,1455843_at
235441	AK161676	overlap	1425022_at,1425023_at
11796	NM_007464	overlap	1421392_a_at,1425223_at
67958	AK029898	overlap	1454914_at,1434300_at
66812	NM_176831	overlap	1424336_at,1424335_at
57246	NM_194263	overlap	1425158_at,1422219_a_at
12402	NM_007619	overlap	1455886_at,1450457_at
235587	NM_145619	overlap	1426210_x_at,1451969_s_at
272589	NM_173038	overlap	1434330_at,1454930_at
56492	AF349450	overlap	1425445_a_at,1449428_at
14247	AK036655	overlap	1422024_at,1433512_at
18571	BC026823	overlap	1449674_s_at,1426184_a_at
77609	BC057069	overlap	1431651_at,1456766_at
235283	BC070451	overlap	1435229_at,1435402_at
20776	NM_146260	overlap	1439838_a_at,1443964_at
109229	NM_194257	overlap	1432435_s_at,1454236_a_at
214763	BC052196	overlap	1453202_at,1440299_at
21813	BC052629	overlap	1425444_a_at,1426397_at
20271	AJ271477	overlap	1422194_at,1458813_at
53867	AB040491	overlap	1419703_at,1425984_at
12539	NM_016742	overlap	1416820_at,1416819_at
209743	NM_153509	overlap	1437501_at,1445891_at
60409	NM_021789	overlap	1415674_a_at,1429632_at
93683	NM_033320	overlap	1425876_a_at,1428374_at
56807	NM_020270	overlap	1451224_at,1450247_a_at
14678	BC037130	overlap	1419449_a_at,1435652_a_at
75782	NM_027448	overlap	1430340_at,1428799_at
208117	AK162585	overlap	1456500_at,1435793_at
NA	NA	overlap	1452762_at,1452761_a_at
50868	NM_016679	overlap	1450747_at,1450746_at
50772	AK044752	overlap	1419168_at,1419169_at
55981	NM_018889	overlap	1420128_s_at,1421257_at
20350	NM_011349	overlap	1420508_at,1425840_a_at
244891	AK173175	overlap	1435930_at,1437657_at
83603	NM_148941	overlap	1451308_at,1424306_at
68644	NM_145919	overlap	1425699_a_at,1441945_s_at
74125	NM_028768	overlap	1434950_a_at,1429535_at
102747	NM_145616	overlap	1451173_at,1447954_at
17973	NM_010878	overlap	1421487_a_at,1424543_at
68292	NM_024222	overlap	1426342_at,1426343_at
NA	NA	overlap	1447336_at,1448044_a_at
64085	NM_022319	overlap	1422158_at,1441165_s_at
244745	AK031291	overlap	1456533_at,1433759_at
235320	AK040211	overlap	1439163_at,1427638_at
209012	BC109364	overlap	1431319_at,1436628_at
77591	BC080729	overlap	1428563_at,1452838_at
14155	NM_010193	overlap	1418324_at,1418323_at
12768	NM_009912	overlap	1419610_at,1419609_at
69981	NM_133718	overlap	1448339_at,1416447_at
72309	AK009669	overlap	1452652_at,1428074_at
70984	NM_133732	overlap	1454067_a_at,1416607_at
74766	NM_138303	overlap	1438415_s_at,1420668_a_at
235293	NM_172769	overlap	1451457_at,1424709_at
74840	NM_029103	overlap	1428112_at,1452930_at
382073	AK052757	overlap	1454839_a_at,1439061_at
74498	NM_028976	overlap	1425334_at,1451671_at
235402	NM_181074	overlap	1428118_at,1437386_at
234959	NM_144933	overlap	1425473_at,1451719_at
66712	NM_025721	overlap	1420366_at,1449837_at
94353	BC005693	overlap	1434875_a_at,1431777_a_at
434377	NM_001004190	overlap	1438026_at,1458820_at
14858	NM_008182	overlap	1421040_a_at,1421041_s_at
NA	NA	overlap	1456287_at,1438107_x_at
13138	NM_010017	overlap	1423872_a_at,1456131_x_at
270109	NM_172917	overlap	1441064_at,1455559_at
70925	NM_172407	overlap	1429320_at,1438300_at
14087	AF178934	overlap	1452513_a_at,1418856_a_at
382056	NM_001004062	overlap	1434476_at,1458443_at
56453	AK147495	overlap	1448240_at,1431385_a_at
21856	NM_011592	overlap	1448801_a_at,1417670_at
11821	NM_009698	overlap	1451703_s_at,1423801_a_at
24015	NM_015751	overlap	1416014_at,1416015_s_at
20437	NM_009172	overlap	1449733_s_at,1423390_at
15568	NM_010485	overlap	1448151_at,1431037_a_at
106529	AK010513	overlap	1429681_a_at,1416352_s_at
11440	NM_021369	overlap	1450426_at,1450427_at
76813	BC043070	overlap	1460397_at,1430571_s_at
12826	BC072650	overlap	1426348_at,1452035_at
70625	NM_027485	overlap	1458377_at,1452282_at
74334	BC024698	overlap	1424585_at,1424584_a_at
17125	NM_008539	overlap	1416081_at,1459843_s_at
18117	NM_010926	overlap	1448677_at,1434952_at
79233	AK148655	overlap	1436284_s_at,1455638_at
69165	NM_001037800	overlap	1426157_a_at,1456895_at
78651	BC098230	overlap	1437108_at,1437109_s_at
73608	NM_212447	overlap	1451764_at,1453264_at
192156	NM_138656	overlap	1448663_s_at,1417303_at
74015	NM_028715	overlap	1436078_at,1436077_a_at
64933	NM_029505	overlap	1448751_at,1417527_at
102323	AK155726	overlap	1437077_at,1441522_at
234023	NM_176849	overlap	1433598_at,1433597_at
234356	NM_172753	overlap	1452366_at,1452365_at
83436	NM_031257	overlap	1417288_at,1417289_at
14894	AK172603	overlap	1419462_s_at,1452896_at
234865	NM_172288	overlap	1451111_at,1423787_at
19727	NM_001025589	overlap	1419310_s_at,1455371_at
NA	NA	overlap	1445193_x_at,1445192_at
102097	AK148139	overlap	1440963_at,1440964_s_at
67276	AK144223	overlap	1418827_at,1418828_at
67873	BC009164	overlap	1426549_at,1417146_at
69068	NM_026931	overlap	1451415_at,1435595_at
108150	NM_144731	overlap	1425581_s_at,1426908_at
407795	AK136454	overlap	1459904_at,1440094_at
77411	AK168488	overlap	1419977_s_at,1433683_at
74549	NM_028993	overlap	1431070_a_at,1426250_s_at
234404	BC017153	overlap	1426130_at,1425696_at
30927	NM_013914	overlap	1421560_at,1456796_at
142980	NM_126166	overlap	1422781_at,1422782_s_at
93762	NM_053124	overlap	1424207_at,1424206_at
76615	NM_029674	overlap	1439308_at,1430238_at
72325	AK154409	overlap	1426828_at,1430437_a_at
14339	NM_010241	overlap	1423364_a_at,1437767_s_at
102247	NM_018743	overlap	1450776_at,1422841_at
73381	NM_027022	mixed_overlap	1451976_s_at,1426224_x_at
52202	AK136464	overlap	1436595_at,1429587_at
56367	NM_001039137	overlap	1416267_at,1430999_a_at
54384	NM_019433	overlap	1447831_s_at,1427025_at
13000	AF012251	overlap	1453099_at,1460646_at
NA	NA	overlap	1453100_at,1419935_s_at
68192	NM_026609	overlap	1423552_at,1451018_at
74653	NM_029037	overlap	1424004_x_at,1424003_at
11556	AF193027	overlap	1421555_at,1455918_at
66522	NM_023217	overlap	1460001_at,1418329_at
234258	AK031027	overlap	1440633_at,1424060_at
64340	NM_178380	overlap	1453751_at,1426786_s_at
22428	NM_011722	overlap	1416499_a_at,1448368_at
73420	BC036300	overlap	1451483_s_at,1424796_at
56749	AK149350	overlap	1417581_at,1417582_s_at
272551	BC082565	overlap	1428713_s_at,1452881_at
15245	NM_020259	overlap	1438083_at,1421426_at
66531	NM_026844	overlap	1452597_at,1427921_s_at
66282	NM_025465	overlap	1423289_a_at,1441400_at
12927	AK167504	overlap	1450622_at,1439388_s_at
13864	NM_010150	overlap	1460648_at,1460647_a_at
80750	BC004022	overlap	1418154_at,1455606_at
14388	AK132176	overlap	1417694_at,1417693_a_at
234069	AK082891	overlap	1435587_at,1435586_at
74356	NM_028888	overlap	1429756_at,1435024_at
110877	AK144034	overlap	1426595_at,1446248_at
71955	NM_028018	overlap	1423838_s_at,1423837_at
244484	AK044241	overlap	1453537_a_at,1435392_at
14128	NM_013517	overlap	1422122_at,1451713_a_at
84036	AF357239	overlap	1419617_at,1449536_at
66830	NM_025788	overlap	1420968_at,1420969_at
23808	BC012957	overlap	1420615_at,1420616_at
18168	NM_016708	overlap	1419008_at,1449312_at
79233	NM_024467	overlap	1439008_at,1422022_at
209760	NM_172476	overlap	1456981_at,1459099_at
56786	NM_020050	overlap	1417874_at,1448867_at
22192	BC026581	overlap	1424345_s_at,1425858_at
319934	AK080963	overlap	1443160_at,1457689_at
20927	NM_011510	overlap	1457066_at,1455765_a_at
668501	AY512959	overlap	1435002_at,1445879_at
101772	NM_178642	overlap	1459713_s_at,1426571_at
233977	AK146526	overlap	1435861_at,1455478_at
12310	NM_001033954	overlap	1452004_at,1427355_at
12727	BC005553	overlap	1448161_a_at,1415986_at
11674	NM_007438	overlap	1416921_x_at,1434799_x_at
29875	AK163056	overlap	1431395_a_at,1417379_at
67143	AK140401	overlap	1436554_at,1429431_at
77938	BC035523	overlap	1431173_at,1455428_at
67867	AK050154	overlap	1430145_at,1433858_at
67669	NM_026304	overlap	1419352_at,1419351_a_at
232975	NM_144921	overlap	1427481_a_at,1424856_at
20231	NM_009123	overlap	1426177_a_at,1422049_at
319934	BC015069	overlap	1427132_at,1443762_s_at
66824	NM_023258	overlap	1417346_at,1417347_at
27397	BC010718	overlap	1450866_a_at,1450867_at
233115	NM_178704	overlap	1437858_at,1437857_at
68079	AK003339	overlap	1426845_at,1426844_a_at
67369	NM_026111	overlap	1449518_at,1449517_at
52132	NM_028771	overlap	1431604_a_at,1426692_at
66333	NM_175105	overlap	1429254_at,1455846_at
53417	AK144472	overlap	1425429_s_at,1425428_at
11785	AK144340	overlap	1423892_at,1423893_x_at
72759	AK047200	overlap	1452074_at,1426435_at
80889	NM_030705	overlap	1416398_at,1416397_at
12752	BC058753	overlap	1417551_at,1457789_at
68742	AK013646	overlap	1430505_at,1424497_at
16514	NM_010602	overlap	1450515_at,1455417_at
13690	AK144309	overlap	1452758_s_at,1415863_at
14344	NM_018876	overlap	1434862_at,1450246_at
66356	BC055941	overlap	1420548_a_at,1436541_at
56847	BC058277	overlap	1417642_at,1427395_a_at
210711	NM_145955	overlap	1438254_at,1424348_at
77590	NM_029935	overlap	1426514_at,1452092_at
76681	BC094899	overlap	1437432_a_at,1420648_at
67800	NM_026384	overlap	1422677_at,1422678_at
50781	NM_015814	overlap	1417312_at,1448669_at
16170	NM_010551	overlap	1448686_at,1417391_a_at
12611	NM_009884	overlap	1425262_at,1451639_at
56347	AK168174	overlap	1415859_at,1456374_x_at
15461	BC061885	overlap	1422407_s_at,1424132_at
71434	AK017419	overlap	1428864_at,1447346_s_at
71131	BC028797	overlap	1427970_at,1453116_at
11875	U60881	overlap	1427759_a_at,1451553_at
55987	NM_018867	overlap	1460248_at,1419000_at
68035	AK151000	overlap	1460641_a_at,1415739_at
71830	AK005692	overlap	1431867_a_at,1454033_at
233863	NM_207239	overlap	1434066_at,1438425_at
233064	BC054747	overlap	1424849_at,1431376_at
23996	NM_011874	overlap	1416291_at,1416290_a_at
20211	NM_011316	overlap	1419318_at,1419319_at
71151	AK016902	overlap	1454229_a_at,1435390_at
11803	NM_007467	overlap	1416134_at,1435857_s_at
67973	AK017490	overlap	1431388_at,1429080_at
75736	BC039807	overlap	1453718_at,1428865_at
68038	NM_026522	overlap	1418902_at,1449267_at
233871	NM_183020	overlap	1438668_x_at,1456476_at
20128	AF220014	overlap	1451860_a_at,1417961_a_at
67967	AF294329	overlap	1426839_at,1426838_at
84506	NM_032541	overlap	1419197_x_at,1419196_at
232807	AK010836	overlap	1431092_at,1454848_at
233079	NM_146187	overlap	1425215_at,1425216_at
110959	NM_033080	overlap	1434216_a_at,1432332_a_at
629159	AK082635	overlap	1441221_at,1428732_at
77891	NM_133777	overlap	1416726_s_at,1430962_at
243853	NM_173430	overlap	1436812_at,1437536_at
22276	AK164297	overlap	1423482_at,1440535_at
NA	NA	overlap	1433483_s_at,1454618_at
22775	NM_009577	overlap	1421395_at,1433946_at
NA	NA	overlap	1456209_x_at,1437916_at
80794	NM_023224	overlap	1431692_a_at,1422666_at
12315	NM_007590	overlap	1450864_at,1426710_at
78935	BC087944	overlap	1429199_s_at,1428002_at
320683	NM_177226	overlap	1436537_at,1438742_at
18378	NM_011010	overlap	1422200_at,1422199_at
12337	NM_007602	overlap	1418671_at,1449165_at
12273	NM_007577	overlap	1439902_at,1422190_at
68681	AK153779	overlap	1455219_at,1460095_at
108937	BC062943	overlap	1434207_at,1434208_at
75744	AK158571	overlap	1429146_at,1453049_at
65098	NM_022985	overlap	1422031_a_at,1422032_a_at
18213	AF035399	overlap	1422329_a_at,1426003_at
101685	NM_175318	overlap	1434885_at,1455130_at
66922	NM_025846	overlap	1448689_at,1417398_at
232790	AF391159	overlap	1425442_at,1451710_at
84113	NM_133949	overlap	1438058_s_at,1416945_at
76453	NM_029614	overlap	1437671_x_at,1431057_a_at
12721	NM_009898	overlap	1455269_a_at,1416246_a_at
93790	NM_023647	overlap	1426717_at,1421968_a_at
70080	AK008696	overlap	1438074_at,1430890_at
79201	NM_024290	overlap	1442590_at,1422101_at
18987	NM_011138	overlap	1427725_a_at,1427713_x_at
12751	NM_009906	overlap	1434768_at,1448313_at
20450	NM_009181	overlap	1420377_at,1449843_at
101488	NM_175316	overlap	1454777_at,1433933_s_at
NA	NA	overlap	1449040_a_at,1418325_at
20821	AK141294	overlap	1448940_at,1418077_at
27267	AK152866	overlap	1452394_at,1427330_at
54473	NM_023764	overlap	1423048_a_at,1423047_at
71968	AK220207	overlap	1428677_at,1428678_s_at
69930	BC040386	overlap	1434461_at,1432439_at
233335	BC047212	overlap	1455610_at,1457275_at
11864	NM_007488	overlap	1420669_at,1434028_at
64176	BC060224	overlap	1435687_at,1434800_at
18704	U52193	overlap	1425862_a_at,1443655_s_at
13017	BC017520	overlap	1434705_at,1422887_a_at
108961	NM_001013368	overlap	1436186_at,1444319_at
17540	AK165083	overlap	1459665_s_at,1422245_a_at
50774	NM_015808	overlap	1450539_at,1450540_x_at
12443	NM_007631	overlap	1417419_at,1417420_at
114332	NM_053247	overlap	1429379_at,1453128_at
110033	NM_145588	overlap	1451128_s_at,1423813_at
66190	BC023924	overlap	1429520_a_at,1438435_at
12951	NM_007770	overlap	1418705_at,1449185_at
243906	NM_011748	overlap	1456770_at,1441619_at
22242	NM_009470	overlap	1456306_a_at,1426252_a_at
56707	BC005456	overlap	1421131_a_at,1421130_at
67278	NM_030240	overlap	1449618_s_at,1424014_at
74041	BC066148	overlap	1429734_at,1434240_at
14159	AK143639	overlap	1452410_a_at,1427368_x_at
16439	NM_010586	overlap	1427287_s_at,1421678_at
72720	BC082571	overlap	1453531_at,1436473_at
15170	AK132509	overlap	1456694_x_at,1460188_at
12504	NM_013488	overlap	1427779_a_at,1419696_at
20917	BC080781	overlap	1435841_s_at,1427441_a_at
70686	BC057321	overlap	1418401_a_at,1440615_at
19305	NM_008995	overlap	1422063_a_at,1426770_at
11746	NM_013471	overlap	1424176_a_at,1421223_a_at
109246	NM_175414	overlap	1428197_at,1441968_at
66510	BC005559	overlap	1423729_a_at,1453800_at
27999	NM_138587	overlap	1417953_at,1448904_at
26894	NM_012003	overlap	1423245_at,1429078_a_at
66979	NM_025882	overlap	1423372_at,1423371_at
114875	NM_054066	overlap	1432405_a_at,1422658_at
58186	AK030043	overlap	1423318_at,1443954_at
21991	NM_009415	overlap	1435659_a_at,1415918_a_at
101185	AK137376	overlap	1456369_at,1448379_at
56449	NM_011733	overlap	1451012_a_at,1435800_a_at
52055	NM_001003955	overlap	1434314_s_at,1427405_s_at
22419	NM_009525	overlap	1422602_a_at,1439373_x_at
66881	NM_025823	overlap	1423394_at,1447277_s_at
74589	NM_029013	overlap	1454080_at,1432015_a_at
17768	NM_008638	overlap	1419253_at,1419254_at
66098	NM_025351	overlap	1423779_at,1438659_x_at
110157	NM_029780	overlap	1425419_a_at,1416078_s_at
69202	NM_026988	overlap	1428708_x_at,1428707_at
12057	NM_007538	overlap	1418552_at,1449132_at
20678	AK081802	overlap	1423500_a_at,1432189_a_at
75914	BC059244	overlap	1454250_at,1434804_at
12785	AK146301	overlap	1437850_a_at,1416244_a_at
14790	NM_013535	overlap	1416522_a_at,1429782_at
212516	NM_198603	overlap	1441979_at,1457000_at
213391	NM_178045	overlap	1444009_at,1439622_at
27053	NM_012055	overlap	1451095_at,1433966_x_at
14924	AK147358	overlap	1440871_at,1451893_s_at
101214	AK076230	overlap	1429680_at,1454725_at
NA	NA	overlap	1453358_s_at,1429978_at
16641	AK138801	overlap	1425005_at,1426182_a_at
NA	NA	overlap	1447940_a_at,1458641_at
58875	NM_145567	overlap	1435967_s_at,1423780_at
15400	NM_010452	overlap	1427433_s_at,1452421_at
60321	NM_021714	overlap	1430987_s_at,1415799_at
12122	NM_007544	overlap	1417045_at,1448560_at
66618	NM_025665	overlap	1460697_s_at,1415714_a_at
74741	BC053913	overlap	1428220_at,1432471_at
330260	AK007350	overlap	1450686_at,1429019_s_at
66873	NM_025817	overlap	1428922_at,1452961_at
NA	NA	overlap	1424834_s_at,1424833_at
232023	AK158041	overlap	1451127_at,1423812_s_at
28035	NM_138592	overlap	1460209_at,1437007_x_at
16653	NM_021284	overlap	1451979_at,1434000_at
21766	NM_009357	overlap	1450965_at,1423384_s_at
64704	NM_019752	overlap	1436269_s_at,1460495_s_at
232089	NM_144917	overlap	1451392_at,1436695_x_at
69834	NM_133717	overlap	1425333_at,1451670_at
66892	NM_025829	overlap	1417977_at,1417978_at
19227	BC058187	overlap	1422324_a_at,1427527_a_at
76156	AK047763	overlap	1430685_at,1455421_x_at
17216	NM_008564	overlap	1448777_at,1434079_s_at
16494	NM_013568	overlap	1421568_at,1456954_at
12922	AY445512	overlap	1450462_at,1422012_at
74375	NM_028900	overlap	1429033_at,1424799_a_at
28248	NM_013797	overlap	1449844_at,1420379_at
12267	NM_009779	overlap	1419483_at,1419482_at
66223	NM_025430	overlap	1419363_a_at,1419362_at
209773	NM_172477	overlap	1433500_at,1454624_at
52163	NM_133926	overlap	1417604_at,1417605_s_at
70527	NM_024239	overlap	1431962_a_at,1416317_a_at
243653	NM_175526	overlap	1460039_at,1456318_at
72103	NM_024251	overlap	1419773_at,1430297_a_at
110595	NM_080639	overlap	1450974_at,1423405_at
72102	BC067028	overlap	1452594_at,1454785_at
19349	NM_009005	overlap	1415734_at,1448159_at
22144	NM_009446	overlap	1416311_s_at,1448296_x_at
20449	BC024821	overlap	1419694_at,1455695_at
14760	NM_008157	overlap	1421756_a_at,1445480_at
68202	NM_026614	overlap	1417285_a_at,1417286_at
18205	BC065785	overlap	1450803_at,1434802_s_at
21415	NM_009332	overlap	1436207_at,1450117_at
213895	NM_194339	overlap	1447679_s_at,1433636_at
66075	AK145337	overlap	1451504_at,1431241_at
68465	NM_197985	overlap	1437864_at,1434329_s_at
27205	NM_013723	overlap	1417396_at,1448688_at
74068	NM_023729	overlap	1424939_at,1422402_a_at
16483	NM_010594	overlap	1415968_a_at,1415969_s_at
64450	NM_145066	overlap	1424896_at,1437618_x_at
72649	NM_178625	overlap	1426797_at,1452199_at
12035	NM_007532	overlap	1450871_a_at,1430111_a_at
15893	U26461	overlap	1417901_a_at,1431644_a_at
68252	NM_026637	overlap	1429090_at,1435695_a_at
58799	BC086488	overlap	1423095_s_at,1423094_at
243382	NM_175523	overlap	1452973_at,1441988_at
NA	NA	overlap	1436172_at,1455581_x_at
NA	NA	overlap	1422067_at,1420421_s_at
20355	BC094567	overlap	1419328_at,1439768_x_at
232227	NM_182784	overlap	1452327_at,1427145_at
12068	NM_009748	overlap	1416866_at,1416867_at
58909	NM_153574	overlap	1456621_at,1456611_at
12861	BC052816	overlap	1417417_a_at,1417418_s_at
19353	NM_009007	overlap	1423734_at,1451086_s_at
12568	NM_007668	overlap	1422590_at,1450674_at
252972	NM_145853	overlap	1451771_at,1434930_at
12591	NM_007673	overlap	1422074_at,1422075_at
71336	NM_153196	overlap	1424841_s_at,1424840_at
243168	NM_198030	overlap	1460606_at,1425589_at
207704	NM_153116	overlap	1436543_at,1434030_at
20423	NM_009170	overlap	1427571_at,1436869_at
66169	NM_025394	overlap	1428215_x_at,1428214_at
100608	NM_153570	overlap	1423827_s_at,1423826_at
13717	NM_007925	overlap	1420854_at,1420855_at
18935	BC079610	overlap	1455907_x_at,1422232_at
106840	NM_175352	overlap	1460688_s_at,1460733_at
81702	BC039213	overlap	1415726_at,1454763_at
100727	AK145951	overlap	1427960_at,1427961_s_at
53886	NM_016912	overlap	1449229_a_at,1457625_s_at
56384	NM_019694	overlap	1420826_at,1420825_at
231503	NM_182841	overlap	1436656_at,1439975_at
215114	AK020853	overlap	1424755_at,1424756_at
231123	AK049414	mixed_overlap	1446582_at,1423919_at
68770	NM_172992	overlap	1437067_at,1437637_at
75788	AK015264	overlap	1428396_at,1428395_at
56455	NM_019682	overlap	1417339_a_at,1448682_at
78558	AY280664	overlap	1427029_at,1419292_at
114664	NM_053262	overlap	1421011_at,1434642_at
231868	NM_172726	overlap	1433797_at,1456585_x_at
81702	AF130371	overlap	1436775_a_at,1459952_at
231380	NM_172712	overlap	1428946_at,1428944_at
26431	NM_019834	overlap	1435925_at,1423391_at
117197	NM_133724	overlap	1459783_s_at,1418834_at
13204	NM_007839	overlap	1416144_a_at,1416145_at
207565	NM_145358	overlap	1424474_a_at,1424475_at
70358	NM_027399	overlap	1451532_s_at,1424938_at
67980	NM_001038015	overlap	1426524_at,1426523_a_at
71521	BC021408	overlap	1425082_s_at,1442731_at
11987	NM_007513	overlap	1421533_at,1454992_at
74318	NM_175606	overlap	1428662_a_at,1451776_s_at
100855	AK131724	overlap	1432027_a_at,1420196_s_at
16826	AK146860	overlap	1456786_at,1439557_s_at
67210	NM_026033	overlap	1452085_at,1425599_a_at
13839	AK034289	overlap	1444690_at,1437920_at
59056	BC021392	overlap	1451697_a_at,1448876_at
212986	AK143615	overlap	1447367_at,1433608_at
16924	NM_010727	overlap	1450251_a_at,1455825_s_at
68567	BC023116	overlap	1424529_s_at,1424528_at
70103	NM_027318	overlap	1425531_at,1451745_a_at
231672	NM_172721	overlap	1426944_at,1436732_s_at
74239	AK029333	overlap	1431246_at,1434622_at
73526	NM_028561	overlap	1429993_s_at,1429992_at
64339	BC027164	overlap	1431226_a_at,1449012_s_at
269717	BC066070	overlap	1434762_at,1434763_at
74051	AK086787	overlap	1428636_at,1446071_at
12753	NM_007715	overlap	1418659_at,1418660_at
100972	NM_027295	overlap	1453406_a_at,1423990_at
243043	NM_175519	overlap	1441495_at,1455923_at
71954	BC062176	overlap	1427897_s_at,1427896_at
208606	NM_025438	overlap	1454074_a_at,1451640_a_at
109154	NM_175403	overlap	1436509_at,1436508_at
72313	BC051118	overlap	1444520_at,1427199_at
80334	BC051130	overlap	1437631_at,1450370_a_at
17120	AF083813	overlap	1425252_a_at,1444755_at
52850	AK167632	overlap	1429820_at,1447980_s_at
27784	NM_178599	overlap	1430129_a_at,1455671_at
68552	NM_133697	overlap	1416768_at,1416767_a_at
69263	BC026795	overlap	1423700_at,1432538_a_at
11461	NM_007393	overlap	1419734_at,1436722_a_at
100494	NM_133349	overlap	1415941_s_at,1415940_at
23921	NM_018825	overlap	1453389_a_at,1450718_at
27214	AK132403	overlap	1430545_at,1418334_at
231506	NM_172714	overlap	1435181_at,1458582_at
14738	NM_001010941	overlap	1457702_at,1449472_at
14004	NM_024166	overlap	1450815_s_at,1428161_a_at
246293	NM_178741	overlap	1454637_at,1433526_at
14020	U53586	overlap	1417512_at,1417513_at
70693	BC052391	overlap	1431034_at,1426782_at
24051	NM_011890	overlap	1419668_at,1419667_at
72145	AK047077	overlap	1458952_at,1447433_at
17220	NM_008568	overlap	1416031_s_at,1416030_a_at
207686	NM_172447	overlap	1455859_at,1457697_at
64293	NM_022416	overlap	1452420_at,1431236_at
53315	NM_016771	overlap	1418138_at,1448973_at
57423	NM_020582	overlap	1435395_s_at,1416269_at
56873	BC016110	overlap	1426272_at,1425605_a_at
56747	AB206790	overlap	1440128_s_at,1424764_at
118446	NM_080450	overlap	1445523_at,1422042_at
13445	BC083075	overlap	1435509_x_at,1426885_a_at
22384	BC014796	overlap	1438554_x_at,1416941_s_at
12991	NM_009972	overlap	1420369_a_at,1420370_s_at
110006	BC018202	overlap	1430332_a_at,1448124_at
64945	NM_022890	overlap	1433781_a_at,1433782_at
71772	NM_023625	overlap	1423426_at,1423425_at
71735	NM_027891	overlap	1437194_x_at,1428144_at
19079	NM_031869	overlap	1424119_at,1452457_a_at
75079	AK044991	overlap	1444950_at,1428627_at
NA	NA	overlap	1427853_a_at,1427854_x_at
68929	NM_030037	overlap	1453961_a_at,1460452_at
15505	NM_013559	overlap	1425993_a_at,1423566_a_at
NA	NA	overlap	1434100_x_at,1434099_at
NA	NA	overlap	1419909_at,1449659_s_at
215476	NM_194340	overlap	1434218_at,1434217_at
74132	NM_028774	overlap	1427899_at,1427898_at
19017	AK032149	overlap	1437751_at,1456395_at
75104	NM_175217	overlap	1438654_x_at,1424534_at
107939	NM_148932	overlap	1427886_at,1420004_s_at
22241	NM_009469	overlap	1416504_at,1448370_at
97243	NM_001033191	overlap	1458895_at,1437786_at
19894	NM_011286	overlap	1434635_at,1449961_at
231872	NM_146165	overlap	1451262_a_at,1424151_at
23790	NM_011779	overlap	1449660_s_at,1417752_at
231326	AK043807	overlap	1440364_a_at,1419824_a_at
12589	NM_009879	overlap	1449407_at,1419286_s_at
71799	NM_133735	overlap	1416391_at,1425096_a_at
80888	NM_030704	overlap	1417014_at,1417013_at
14397	AK139970	overlap	1429330_at,1433707_at
77573	NM_029929	overlap	1434816_at,1453742_at
66593	NM_023232	overlap	1417683_at,1425768_at
68366	NM_026698	overlap	1415715_at,1431015_at
231887	NM_001033313	overlap	1434019_at,1434020_at
50907	NM_016703	overlap	1456037_x_at,1416502_a_at
22171	NM_021288	overlap	1424991_s_at,1442192_at
NA	NA	overlap	1456698_s_at,1428224_at
231724	BC021784	overlap	1425800_at,1439955_at
14715	BC061250	overlap	1427731_at,1421665_a_at
66898	NM_025833	overlap	1424951_at,1451539_at
18542	AK146829	overlap	1448433_a_at,1437165_a_at
53890	NM_016926	overlap	1417547_at,1417548_at
57434	NM_020570	overlap	1453950_a_at,1455335_at
24135	NM_013844	overlap	1448760_at,1457462_at
269113	NM_183392	overlap	1432539_a_at,1433580_at
73130	AK014065	overlap	1431789_s_at,1424573_at
20280	NM_011327	overlap	1449686_s_at,1426219_at
14073	NM_010173	overlap	1434091_at,1421969_a_at
18707	AK171025	overlap	1453281_at,1422992_s_at
26561	NM_011985	overlap	1417282_at,1417281_a_at
26562	NM_011986	overlap	1416852_a_at,1416853_at
71787	NM_027925	overlap	1428746_a_at,1428747_at
230674	AK145066	overlap	1435340_at,1446699_at
63958	NM_022022	overlap	1448410_at,1432499_a_at
66209	NM_001013577	overlap	1429242_at,1429243_at
56703	BC092394	overlap	1437142_a_at,1415992_at
71529	AK052809	overlap	1431711_a_at,1435624_at
16818	NM_010693	overlap	1439146_s_at,1425396_a_at
101739	AF339083	overlap	1460403_at,1417166_at
52830	NM_026383	overlap	1416187_s_at,1416186_at
11426	AF150755	overlap	1428847_a_at,1428848_a_at
269587	BC043337	overlap	1430369_at,1424092_at
28028	NM_178603	overlap	1451266_at,1424164_at
230075	NM_001033305	overlap	1434056_a_at,1434057_at
56809	NM_020273	overlap	1421003_at,1450086_at
67830	NM_026395	overlap	1460706_s_at,1460660_x_at
230676	NM_198170	overlap	1440819_s_at,1435279_at
11832	NM_007473	overlap	1418849_x_at,1418848_at
230082	NM_139237	overlap	1425629_a_at,1424472_at
18221	AK032673	overlap	1419471_a_at,1419472_s_at
13844	NM_010142	overlap	1425015_at,1425016_at
28010	AK133976	overlap	1417120_at,1448599_s_at
381511	AK133542	overlap	1434228_at,1438201_at
75563	NM_175223	overlap	1455379_at,1436126_at
230917	AK159041	overlap	1454868_at,1438010_at
76824	AK089141	overlap	1420058_s_at,1426374_at
17480	X73677	overlap	1451919_a_at,1421461_at
12804	NM_016673	overlap	1431663_a_at,1419429_at
18028	NM_008687	overlap	1427680_a_at,1448288_at
54709	NM_018799	overlap	1448264_a_at,1416233_at
71886	AK009124	overlap	1430462_at,1432420_a_at
19268	NM_011213	overlap	1420841_at,1420843_at
209212	NM_145950	overlap	1424289_at,1424290_at
107568	AK137588	overlap	1427097_at,1427098_at
230257	NM_144904	overlap	1424084_at,1424083_at
18391	BC002000	overlap	1451956_a_at,1416750_at
72656	NM_178112	overlap	1431096_at,1435250_at
100273	NM_173350	overlap	1423383_a_at,1450964_a_at
53902	NM_022980	overlap	1434027_at,1450450_at
100336	NM_146154	overlap	1435821_s_at,1424554_at
20441	NM_009176	overlap	1450406_a_at,1421915_a_at
269615	DQ176851	overlap	1441587_at,1436335_at
66147	NM_025383	overlap	1418961_at,1418962_at
252838	NM_145711	overlap	1425483_at,1425484_at
NA	NA	overlap	1456002_at,1437320_s_at
66805	NM_133681	overlap	1417958_at,1417957_a_at
70122	NM_027326	overlap	1431890_a_at,1453622_s_at
66101	AK008394	overlap	1431505_at,1431506_s_at
70012	AK010621	overlap	1432391_at,1451212_at
18762	NM_001039079	overlap	1418085_at,1454902_at
74735	NM_029077	overlap	1436199_at,1430796_at
71801	NM_175175	overlap	1423861_at,1423862_at
320713	NM_177239	overlap	1437202_at,1460159_at
16552	NM_010616	overlap	1424910_at,1453193_s_at
29864	NM_013876	overlap	1426404_a_at,1452058_a_at
54366	NM_018761	overlap	1420929_at,1420930_s_at
15444	NM_010471	overlap	1450930_at,1425833_a_at
242509	AK030323	overlap	1438861_at,1459132_at
74552	NM_028995	overlap	1434315_at,1429241_at
11610	NM_009642	overlap	1460596_at,1422965_at
16451	NM_146145	overlap	1433804_at,1433805_at
93760	NM_033566	overlap	1448709_at,1417440_at
99982	BC059885	overlap	1426762_s_at,1426761_at
230801	NM_178698	overlap	1455075_at,1437663_at
11603	NM_021604	overlap	1426670_at,1443980_at
106564	NM_026494	overlap	1417473_a_at,1448722_s_at
13368	NM_007859	overlap	1421229_at,1437051_at
433771	BC055791	overlap	1455126_x_at,1433616_a_at
19266	AK034145	overlap	1443860_at,1424886_at
68050	BC003291	overlap	1416911_a_at,1416912_at
75426	NM_018741	overlap	1450960_at,1423377_at
269536	BC006867	overlap	1439464_s_at,1434317_s_at
213541	NM_145393	overlap	1451317_at,1460357_at
67025	NM_025919	overlap	1448773_at,1417615_a_at
381560	NM_201368	overlap	1455704_at,1439590_at
100012	BC053700	overlap	1436720_s_at,1436721_x_at
72354	NM_028209	overlap	1451192_a_at,1451193_x_at
214444	NM_145990	overlap	1443976_at,1447103_at
230233	NM_026079	overlap	1424142_at,1451254_at
NA	NA	overlap	1423124_x_at,1423123_at
30936	NM_021053	overlap	1456297_at,1423476_at
60534	BC050890	overlap	1420960_at,1450059_at
16600	NM_010637	overlap	1417394_at,1417395_at
27984	NM_025994	overlap	1437478_s_at,1431339_a_at
66146	BC056944	overlap	1428883_at,1428884_at
213491	NM_174996	overlap	1434482_at,1454981_at
74255	NM_021535	overlap	1422442_at,1432042_a_at
66264	BC028873	overlap	1452937_s_at,1430090_at
16498	AK143166	overlap	1416956_at,1425885_a_at
108767	NM_001033225	overlap	1433668_at,1439513_at
230738	NM_153159	overlap	1443993_at,1427348_at
12331	AK137222	overlap	1417461_at,1417462_at
69638	BC021944	overlap	1452893_s_at,1428739_at
22696	X89264	overlap	1419207_at,1449391_at
NA	NA	overlap	1419575_s_at,1419574_at
100182	BC092227	overlap	1452393_at,1427325_s_at
73469	NM_001038993	overlap	1428101_at,1431993_a_at
16650	NM_008468	overlap	1426796_at,1418590_at
57320	NM_020569	overlap	1456194_a_at,1416526_a_at
117592	NM_080445	overlap	1435252_at,1421155_at
13122	NM_007824	overlap	1438743_at,1422100_at
21885	AY155195	overlap	1434033_at,1422751_at
50793	BC061252	overlap	1416116_at,1416115_at
NA	NA	overlap	1447447_s_at,1454689_at
242748	AK160846	overlap	1455122_at,1440288_at
11828	BC027400	overlap	1422007_at,1422008_a_at
242341	NM_175406	overlap	1434798_at,1444176_at
NA	NA	overlap	1430375_a_at,1434962_x_at
100061	NM_175305	overlap	1444019_at,1434915_s_at
67460	NM_026172	overlap	1419367_at,1449443_at
NA	NA	overlap	1449676_at,1419946_s_at
106021	NM_134097	overlap	1417754_at,1417755_at
22239	NM_011674	overlap	1419064_a_at,1419063_at
320181	AK165075	overlap	1448055_at,1444367_at
229517	AK165159	overlap	1436909_at,1433448_at
72007	NM_173182	overlap	1433833_at,1452783_at
14864	NM_010359	overlap	1427474_s_at,1427473_at
21985	NM_001025262	overlap	1419493_a_at,1419494_a_at
19221	NM_011197	overlap	1421319_at,1434891_at
55980	NM_018864	overlap	1436848_x_at,1423127_at
16196	BC110553	overlap	1436861_at,1422080_at
68436	NM_026724	overlap	1427875_a_at,1438655_a_at
109676	NM_178655	overlap	1434264_at,1434265_s_at
215708	AK044739	overlap	1434404_at,1437002_at
14862	NM_010358	overlap	1416416_x_at,1448330_at
66921	NM_025845	overlap	1428674_at,1452869_at
74252	NM_028840	overlap	1451638_s_at,1415719_s_at
67713	NM_026332	overlap	1425372_at,1423625_a_at
66377	NM_025523	overlap	1416285_at,1448284_a_at
69257	AF256219	overlap	1418275_a_at,1428045_a_at
16194	AK141197	overlap	1452416_at,1422270_a_at
20615	NM_133854	overlap	1415756_a_at,1426578_s_at
229709	NM_145542	overlap	1425576_at,1426831_at
54124	NM_016904	overlap	1448441_at,1416698_a_at
80883	NM_030699	overlap	1426338_a_at,1449286_at
18749	AK163585	overlap	1420610_at,1420611_at
14696	NM_013531	overlap	1419469_at,1419470_at
73940	NM_022031	overlap	1420963_at,1420962_at
16649	NM_008467	overlap	1417974_at,1417975_at
79235	NM_023624	overlap	1444487_at,1421345_at
28146	NM_030685	overlap	1415828_a_at,1415827_a_at
229707	AK032642	overlap	1457513_at,1454644_at
229791	AF541279	overlap	1434685_at,1427247_at
20226	NM_011319	overlap	1426257_a_at,1452000_s_at
66511	AK132769	overlap	1423409_a_at,1423408_a_at
26377	AK169584	overlap	1421936_at,1421937_at
12428	NM_009828	overlap	1417910_at,1417911_at
74044	NM_001013026	overlap	1428522_at,1452818_at
NA	NA	overlap	1435524_at,1447896_s_at
99738	NM_145922	overlap	1425090_s_at,1425089_at
17112	NM_008536	overlap	1450958_at,1448069_at
236539	NM_016966	overlap	1426658_x_at,1426657_s_at
11950	NM_009725	overlap	1426742_at,1433562_s_at
73170	NM_025637	mixed_overlap	1430167_a_at,1451809_s_at
269473	NM_001025067	overlap	1460025_at,1455217_at
64378	NM_022427	overlap	1460327_at,1423171_at
70762	AK082633	overlap	1458488_at,1428222_at
20447	NM_011372	overlap	1420903_at,1420902_at
54215	NM_018767	overlap	1420066_s_at,1420396_at
23908	NM_011828	overlap	1450729_at,1450730_at
114893	NM_033623	overlap	1455054_a_at,1455053_a_at
14129	NM_010186	overlap	1436625_at,1417876_at
99470	NM_133853	overlap	1421035_a_at,1450101_a_at
53814	NM_016901	overlap	1437011_x_at,1437010_a_at
214133	DQ079067	mixed_overlap	1455300_at,1438781_at
435766	NM_177066	overlap	1446479_at,1458482_at
170753	BC083106	overlap	1417848_at,1417849_at
NA	NA	overlap	1422862_at,1422863_s_at
11928	NM_144900	overlap	1423653_at,1451071_a_at
66183	NM_133675	overlap	1417803_at,1417802_at
NA	NA	overlap	1431033_x_at,1431032_at
NA	NA	overlap	1450933_at,1423314_s_at
71519	AK018458	overlap	1453500_at,1444960_at
67006	NM_025902	overlap	1430992_s_at,1428441_at
67127	NM_025984	overlap	1420677_x_at,1420676_at
229543	BC055344	overlap	1423922_s_at,1423921_at
104183	NM_145126	overlap	1425450_at,1425451_s_at
15247	NM_008246	overlap	1450898_at,1423195_at
58869	AK039764	overlap	1438399_at,1451062_a_at
73251	NM_080793	overlap	1435437_at,1423003_at
NA	NA	overlap	1436523_s_at,1434493_at
74414	AK016716	overlap	1453256_at,1451658_a_at
99890	AK034732	overlap	1425059_at,1434209_at
12167	NM_007560	overlap	1443720_s_at,1422872_at
69639	NM_027148	overlap	1420115_at,1428291_at
109674	NM_028779	overlap	1438941_x_at,1426757_at
72162	NM_028136	overlap	1424397_at,1424398_at
13123	NM_007825	overlap	1421075_s_at,1421074_at
66949	BC025430	overlap	1416118_at,1431430_s_at
NA	AK033940	overlap	1440987_at,1442584_at
NA	NA	overlap	1429678_at,1447100_s_at
20439	NM_009174	overlap	1448171_at,1448170_at
68259	NM_026641	overlap	1428329_a_at,1427568_a_at
67890	NM_026435	overlap	1449263_at,1418899_at
73173	NM_130448	overlap	1430427_a_at,1422890_at
56426	NM_019745	overlap	1448528_at,1448527_at
319738	NM_176992	overlap	1458484_at,1442396_at
99683	NM_207209	overlap	1426848_at,1426849_at
83409	NM_031248	overlap	1422797_at,1435729_at
83679	NM_178080	overlap	1433761_at,1460426_at
67591	NM_026261	overlap	1420392_at,1460272_at
67035	NM_025926	overlap	1431734_a_at,1451177_at
12479	BC055902	overlap	1449130_at,1449131_s_at
17827	NM_013604	overlap	1418522_at,1418521_a_at
22724	NM_009565	overlap	1455071_at,1420663_at
12038	NM_009738	overlap	1437863_at,1421218_at
15257	AF170303	overlap	1425988_a_at,1421298_a_at
228576	NM_145532	overlap	1435693_at,1425359_at
56461	NM_019789	overlap	1418544_at,1449129_a_at
18830	NM_011125	overlap	1417963_at,1456424_s_at
17064	AK028485	overlap	1441907_s_at,1449521_at
228875	NM_144893	overlap	1460731_at,1420054_s_at
54598	NM_018782	overlap	1418489_a_at,1425814_a_at
269338	BC007479	overlap	1451720_at,1425474_a_at
26444	NM_011969	overlap	1423568_at,1423567_a_at
215280	BC049788	overlap	1436954_at,1436953_at
68170	NM_026592	overlap	1443236_at,1416824_at
170768	NM_133232	overlap	1416432_at,1456676_a_at
228602	AK015050	overlap	1429694_at,1438038_at
19271	NM_008982	overlap	1455030_at,1425587_a_at
67382	NM_023336	overlap	1460328_at,1450902_at
17536	AJ000504	overlap	1417129_a_at,1457632_s_at
67326	NM_026091	overlap	1460262_a_at,1419742_at
67889	NM_026434	overlap	1420607_at,1420608_at
16874	BC065077	overlap	1422262_a_at,1425094_a_at
74410	AK037481	overlap	1430064_at,1452964_at
17153	NM_010762	overlap	1417275_at,1432558_a_at
68142	NM_026574	overlap	1418125_at,1448965_at
11477	AK052246	overlap	1416786_at,1448460_at
56470	BC003838	overlap	1434940_x_at,1417786_a_at
14594	NM_010283	overlap	1418483_a_at,1451843_a_at
228355	BC063386	overlap	1425735_at,1455502_at
70266	NM_172404	overlap	1428151_x_at,1452678_a_at
NA	NA	overlap	1452331_s_at,1427151_at
228994	AK033241	overlap	1437102_at,1415767_at
76938	NM_152824	overlap	1452691_at,1445745_at
68032	NM_026519	overlap	1418124_at,1438369_x_at
19281	NM_021464	overlap	1421238_a_at,1450174_at
241494	NM_178723	overlap	1436731_at,1457704_at
54422	NM_019446	overlap	1418812_a_at,1418811_at
192166	AK087163	overlap	1416662_at,1448426_at
11800	NM_007466	overlap	1437593_x_at,1439214_a_at
20971	NM_011521	overlap	1417654_at,1448793_a_at
228564	AK030883	overlap	1435956_at,1436243_at
NA	NA	overlap	1436602_x_at,1460608_at
319513	NM_178762	overlap	1455533_at,1436024_at
104418	NM_138306	overlap	1426738_at,1452169_a_at
11981	NM_015731	overlap	1427604_a_at,1415932_x_at
56336	AK152652	overlap	1433617_s_at,1421967_at
327655	BC065138	overlap	1442466_a_at,1460584_at
114889	NM_054068	overlap	1450487_at,1422104_at
227644	BC057031	overlap	1455552_at,1441795_at
13555	AK017841	overlap	1417878_at,1431875_a_at
NA	NA	overlap	1420144_x_at,1420143_at
20744	NM_009261	overlap	1426411_a_at,1421125_at
NA	NA	overlap	1442465_s_at,1452061_s_at
227541	AK147657	overlap	1452050_at,1426389_at
215653	NM_175445	overlap	1428392_at,1444889_at
241226	NM_001001309	overlap	1427489_at,1454966_at
14269	AK170497	overlap	1426983_at,1451806_at
241732	BC058340	overlap	1447788_s_at,1433826_at
320799	NM_177263	overlap	1457710_at,1441454_at
16658	NM_010658	overlap	1451715_at,1451716_at
14391	BC013558	overlap	1436232_a_at,1419761_a_at
22325	BC053060	overlap	1435244_at,1421272_at
71834	NM_027947	overlap	1431127_at,1435900_at
56348	BC037620	overlap	1450010_at,1450011_at
76899	BC053068	overlap	1431120_a_at,1435027_at
12162	NM_007557	overlap	1418910_at,1432410_a_at
70909	NM_027600	overlap	1432044_a_at,1430905_at
227746	AK153022	overlap	1454449_at,1451487_at
70024	NM_027290	overlap	1433408_a_at,1454244_at
347712	BC052825	overlap	1439810_s_at,1439809_at
71861	NM_027964	overlap	1429751_at,1432201_a_at
69605	AK053593	overlap	1453035_at,1429120_at
71648	NM_181848	overlap	1429778_at,1435679_at
269275	NM_001033369	overlap	1428032_at,1443225_at
20274	AK141838	overlap	1442810_x_at,1442809_at
54338	NM_018824	overlap	1417330_at,1417329_at
52838	AK142070	overlap	1428913_at,1435528_at
171543	BC079650	overlap	1454880_s_at,1422995_at
67809	NM_001033136	overlap	1428196_a_at,1452704_at
16871	AK047273	overlap	1425041_at,1421753_a_at
12908	NM_007760	overlap	1417008_at,1448544_at
NA	NA	overlap	1455921_at,1437098_x_at
227656	NM_207234	overlap	1434113_a_at,1434114_at
66960	NM_024185	overlap	1418963_at,1430460_at
214585	AK049617	overlap	1445021_at,1426451_at
14617	NM_010290	overlap	1435297_at,1423019_at
227624	NM_001024616	overlap	1435067_at,1452370_s_at
74455	NM_028950	overlap	1427491_at,1432012_a_at
18516	NM_016768	overlap	1447640_s_at,1421193_a_at
20378	NM_011356	overlap	1416658_at,1448424_at
68559	NM_178939	overlap	1428309_s_at,1428308_at
12388	NM_007615	overlap	1422450_at,1437448_s_at
74182	BC033408	overlap	1429144_at,1429639_at
59030	NM_021527	overlap	1422627_a_at,1454014_a_at
13081	NM_009996	overlap	1418866_at,1418867_at
227648	NM_153125	overlap	1426815_s_at,1426814_at
18128	Z11886	overlap	1418633_at,1418634_at
76192	BC002138	overlap	1453367_a_at,1417669_at
74194	NM_028810	overlap	1416700_at,1416701_at
53878	NM_017390	overlap	1422427_a_at,1456188_at
18041	BC010586	overlap	1416373_at,1431431_a_at
22722	BC004695	overlap	1440251_s_at,1430117_a_at
80985	NM_020267	overlap	1421870_at,1421869_at
263876	NM_170756	overlap	1456776_at,1434107_at
66877	NM_025820	overlap	1420850_at,1420849_at
53416	NM_016866	overlap	1419550_a_at,1419551_s_at
51897	BC016669	overlap	1423793_at,1423794_at
50497	AK031579	overlap	1448586_at,1417095_a_at
57743	AK161316	overlap	1449944_a_at,1420644_a_at
71436	BC052043	overlap	1453102_at,1429310_at
NA	NA	overlap	1458244_at,1459831_s_at
16420	AK019511	overlap	1432281_a_at,1422983_at
19215	AK131859	overlap	1423859_a_at,1423860_at
75710	NM_170588	mixed_overlap	1433439_at,1416928_at
99377	AK017633	overlap	1424152_at,1424153_s_at
14464	NM_008093	overlap	1450125_at,1450126_at
114644	NM_054055	overlap	1438377_x_at,1416560_at
20402	AK089359	overlap	1425331_at,1425097_a_at
66606	NM_025657	overlap	1430057_s_at,1428312_at
66926	BC052648	overlap	1431212_a_at,1428754_at
20262	NM_009133	overlap	1460181_at,1435113_x_at
67859	NM_026415	overlap	1437145_s_at,1450532_at
227929	AK168343	overlap	1451206_s_at,1435697_a_at
14810	AK158175	overlap	1450202_at,1437968_at
228136	NM_144887	overlap	1426310_at,1426311_s_at
75423	NM_182994	overlap	1433951_at,1447926_at
241556	NM_183180	overlap	1442174_at,1429856_at
NA	NA	overlap	1426065_a_at,1456225_x_at
18718	NM_008845	overlap	1449404_at,1419280_at
67466	NM_026176	overlap	1425149_a_at,1423599_a_at
228139	NM_145526	overlap	1425093_at,1458396_at
58203	NM_021394	overlap	1419604_at,1429947_a_at
19650	AK033402	overlap	1425166_at,1424156_at
NA	NA	overlap	1442333_a_at,1457819_at
51875	BC048537	overlap	1435258_at,1435259_s_at
66442	AK011893	overlap	1453815_at,1424118_a_at
140579	NM_080287	overlap	1456098_a_at,1436011_at
14221	NM_010218	overlap	1422733_at,1450728_at
17876	AK129336	overlap	1425349_a_at,1425350_a_at
13480	NM_010072	overlap	1449438_at,1419353_at
29812	NM_013865	overlap	1417664_a_at,1417663_a_at
66580	BC032932	overlap	1434941_s_at,1434942_at
71435	BC076629	overlap	1428369_s_at,1428368_at
NA	AF114493	overlap	1457434_s_at,1456315_a_at
107986	NM_028119	overlap	1436680_s_at,1425706_a_at
20910	NM_009295	overlap	1420505_a_at,1420506_a_at
99035	NM_145921	overlap	1451510_s_at,1424855_at
71389	NM_173368	overlap	1427384_at,1431047_at
NA	NA	overlap	1427010_s_at,1427009_at
51902	NM_178607	overlap	1453929_at,1436101_at
78797	AK163207	overlap	1435388_at,1428292_at
81910	AF273687	overlap	1449221_a_at,1426123_a_at
227682	NM_145520	overlap	1451408_at,1424610_at
NA	NA	overlap	1447250_a_at,1457681_at
227580	NM_153155	overlap	1425175_at,1425176_at
71313	AK005924	overlap	1432381_a_at,1428035_at
18012	NM_010894	overlap	1426412_at,1426413_at
75083	AK007018	overlap	1430760_a_at,1453670_at
77767	NM_029972	overlap	1440902_at,1436578_at
99349	BC030072	overlap	1451389_at,1430718_s_at
20638	NM_009225	overlap	1437193_s_at,1419260_a_at
74016	NM_028716	overlap	1427920_at,1431857_at
64436	NM_033134	overlap	1423230_at,1423229_at
108699	BC054770	overlap	1420545_a_at,1445691_at
12521	NM_007656	overlap	1416401_at,1449611_at
170718	NM_130884	overlap	1418885_a_at,1418886_s_at
12848	NM_009939	overlap	1437039_at,1423459_at
76894	NM_029790	overlap	1452950_at,1428900_s_at
66958	NM_025868	overlap	1452130_at,1437454_a_at
228491	NM_175466	overlap	1434682_at,1437305_at
20667	NM_011438	overlap	1455562_at,1439754_at
NA	NA	overlap	1454000_s_at,1431754_at
226849	NM_144880	overlap	1440189_at,1423911_at
227059	BC062918	overlap	1439041_at,1433751_at
73122	NM_001013025	overlap	1428426_s_at,1428425_at
226541	NM_001039482	overlap	1425664_at,1454994_at
269109	NM_199021	overlap	1436087_at,1436661_at
19329	NM_008998	overlap	1422178_a_at,1450516_a_at
54610	BC065081	overlap	1455683_a_at,1416996_at
226866	NM_001033288	overlap	1457429_s_at,1456335_at
18514	NM_008783	overlap	1449542_at,1425383_a_at
227325	NM_152915	overlap	1423671_at,1456379_x_at
98403	BC019546	overlap	1451816_at,1427208_at
51810	NM_016805	overlap	1450849_at,1423051_at
11650	NM_007433	overlap	1450635_at,1450636_s_at
NA	NA	overlap	1435776_at,1455761_at
12227	NM_007570	overlap	1416250_at,1448272_at
381306	BC055324	overlap	1437186_at,1434365_a_at
78255	BC043132	overlap	1417230_at,1431704_a_at
68187	NM_026604	overlap	1429357_at,1453122_at
NA	NA	overlap	1446086_s_at,1459211_at
215690	AK082667	overlap	1443629_at,1436907_at
29819	AK031102	overlap	1425534_at,1425533_a_at
68481	NM_001001880	overlap	1428168_at,1428167_a_at
18986	AK028237	overlap	1419716_a_at,1427695_a_at
14103	AF288572	overlap	1418803_a_at,1449235_at
170788	AF492496	overlap	1441330_at,1421451_at
NA	NA	overlap	1426909_at,1439740_s_at
208727	AK164979	overlap	1447566_at,1454693_at
66343	NM_175106	overlap	1428956_at,1428957_at
68875	BC052035	overlap	1452666_a_at,1428108_x_at
16324	NM_008381	overlap	1426859_at,1426858_at
13800	U72523	overlap	1421624_a_at,1431162_a_at
16011	NM_010518	overlap	1422313_a_at,1452114_s_at
NA	NA	overlap	1429432_at,1454338_at
15926	NM_010497	overlap	1422433_s_at,1419821_s_at
226591	NM_145513	overlap	1451587_a_at,1433912_at
20452	AK154259	overlap	1430391_a_at,1419186_a_at
19821	NM_011277	overlap	1448041_at,1424873_at
16524	BC065161	overlap	1450712_at,1426115_a_at
545389	AK172953	overlap	1437154_at,1453581_at
240892	NM_001033344	overlap	1439746_at,1458716_at
12628	NM_009888	overlap	1423153_x_at,1450876_at
51960	BC075692	overlap	1428185_at,1441239_at
19989	NM_011291	overlap	1415979_x_at,1426162_a_at
12832	AK084803	overlap	1422437_at,1450625_at
12043	BC095964	overlap	1437122_at,1422938_at
67426	NM_023341	overlap	1417066_at,1417067_s_at
14768	NM_021295	overlap	1427012_at,1427011_a_at
66942	NM_025860	overlap	1416071_at,1416070_a_at
70827	NM_172406	overlap	1435016_at,1429607_at
226432	BC098508	overlap	1441645_s_at,1424466_at
13211	U91922	overlap	1451770_s_at,1425617_at
213006	NM_172510	overlap	1436021_at,1455531_at
226499	AK152022	overlap	1426089_a_at,1434471_at
320705	BC057378	overlap	1446206_at,1434590_at
52392	NM_133825	overlap	1448721_at,1417471_s_at
16589	NM_010633	overlap	1422136_at,1450500_at
18627	NM_011066	overlap	1417603_at,1457350_at
64143	NM_022327	overlap	1435517_x_at,1417744_a_at
226352	NM_145506	overlap	1455861_at,1425199_a_at
98376	AK043953	overlap	1436745_at,1458365_at
NA	NA	overlap	1426906_at,1452231_x_at
116847	NM_054077	overlap	1416321_s_at,1416322_at
30935	BC071216	overlap	1428660_s_at,1450454_at
26754	NM_013715	overlap	1439243_x_at,1460171_at
54354	AK155869	overlap	1422637_at,1422638_s_at
19130	NM_008937	overlap	1421336_at,1457432_at
55927	NM_019479	overlap	1436050_x_at,1452021_a_at
22145	NM_009447	overlap	1417374_at,1417373_a_at
104009	NM_001024945	overlap	1420832_at,1420831_at
21961	BC055076	overlap	1419283_s_at,1449405_at
17219	NM_008567	overlap	1438852_x_at,1416251_at
641376	NM_001037170	overlap	1429382_at,1455614_at
69312	NM_027033	overlap	1424977_at,1430283_s_at
66915	BC049759	overlap	1434823_x_at,1433516_a_at
226922	AK147264	overlap	1457587_at,1427426_at
320011	BC062936	overlap	1455839_at,1432318_at
70225	NM_027351	overlap	1430954_at,1429627_at
18611	NM_011063	overlap	1416406_at,1416407_at
74013	BC038341	overlap	1428895_at,1452946_a_at
66875	BC055064	overlap	1428654_at,1452859_at
19731	NM_016846	overlap	1449124_at,1418535_at
12946	NM_013499	overlap	1422563_at,1438920_x_at
18505	NM_008781	overlap	1430335_a_at,1420389_at
21808	NM_009367	overlap	1450922_a_at,1423250_a_at
57750	NM_021312	overlap	1448646_at,1417270_at
20671	NM_011441	overlap	1429177_x_at,1421657_a_at
15939	NM_010500	overlap	1417613_at,1417612_at
241075	NM_001039493	overlap	1455331_at,1438108_at
215193	BC019218	overlap	1452099_at,1458448_at
108812	NM_175370	overlap	1431882_at,1439758_at
67883	NM_026430	overlap	1452011_a_at,1426275_a_at
26424	NM_030676	overlap	1449706_s_at,1420410_at
72050	NM_023645	overlap	1436443_a_at,1450422_a_at
15064	BC026137	overlap	1421899_a_at,1421898_a_at
15078	NM_008210	overlap	1423263_at,1423262_a_at
17167	NM_010766	overlap	1458297_s_at,1449498_at
83993	NM_032005	overlap	1422085_at,1422086_at
320982	NM_177305	overlap	1454788_at,1436512_at
NA	NA	overlap	1448042_s_at,1448043_x_at
NA	NA	overlap	1422795_at,1450756_s_at
68283	BC054761	overlap	1452963_at,1429916_at
235505	BC052443	overlap	1425658_at,1436346_at
12530	AK142334	overlap	1417131_at,1417132_at
22687	AK044472	overlap	1419281_a_at,1428294_at
20588	AK133922	overlap	1423417_at,1423416_at
66867	BC013804	overlap	1442683_at,1416722_at
235134	NM_172766	overlap	1434753_at,1445551_at
211586	AK079624	overlap	1443962_at,1437174_at
58235	NM_021424	overlap	1450819_at,1438421_at
72341	AK011270	overlap	1453296_at,1440826_s_at
72654	NM_028312	overlap	1424517_at,1419803_s_at
17433	NM_001039365	overlap	1450088_a_at,1441308_at
66940	AK045368	overlap	1437503_a_at,1423986_a_at
67667	AK160783	overlap	1429521_at,1453539_at
22036	BC006929	overlap	1420707_a_at,1420708_at
67685	BC026462	overlap	1459965_at,1451605_at
23821	AK082317	overlap	1421825_at,1455826_a_at
11808	BC010769	overlap	1436504_x_at,1417761_at
20361	NM_011352	overlap	1459903_at,1422040_at
68121	AK133048	overlap	1430231_a_at,1422653_at
22619	NM_011734	overlap	1416538_at,1460387_a_at
71785	BC030896	overlap	1426319_at,1456532_at
208084	NM_172453	overlap	1436738_at,1439297_at
11936	NM_052823	overlap	1419378_a_at,1456601_x_at
18087	AK163916	overlap	1423249_at,1423248_at
12364	NM_009808	overlap	1418981_at,1449297_at
235281	NM_178227	overlap	1426328_a_at,1435767_at
235072	AK052529	overlap	1437995_x_at,1454610_at
67213	NM_026036	overlap	1423792_a_at,1451114_at
67469	AK019488	overlap	1417566_at,1417565_at
16785	NM_011029	overlap	1448245_at,1416196_at
67561	BC048155	overlap	1452162_at,1426723_at
74153	NM_023738	mixed_overlap	1426971_at,1426970_a_at
73744	BC016253	overlap	1423688_at,1423687_a_at
56808	AK044603	overlap	1450754_at,1451955_a_at
22221	NM_013699	overlap	1455222_a_at,1460655_a_at
67287	AK035349	overlap	1454012_a_at,1428931_a_at
56542	NM_019987	overlap	1448310_at,1454243_at
235611	NM_172775	overlap	1435254_at,1435255_at
13036	NM_007801	overlap	1418365_at,1443814_x_at
14697	BC016135	overlap	1459520_at,1422208_a_at
23999	NM_011876	overlap	1439440_x_at,1431292_a_at
67049	AK011488	overlap	1418491_a_at,1429222_at
235584	BC010207	overlap	1460393_a_at,1452097_a_at
20586	AK166837	overlap	1426804_at,1426805_at
26951	NM_012039	overlap	1445206_at,1424891_a_at
70661	AK017789	overlap	1460439_at,1455437_at
69773	NM_178619	overlap	1426746_at,1452175_at
80288	AY296058	overlap	1419180_at,1438806_at
69398	AK006216	overlap	1431780_at,1438142_s_at
235386	AK083218	overlap	1447310_at,1442349_at
94062	NM_053159	overlap	1422464_at,1422463_a_at
110835	BC106839	overlap	1442035_at,1427401_at
66257	NM_025449	overlap	1449377_at,1449376_at
NA	NA	overlap	1435238_x_at,1435237_at
102632	NM_175324	overlap	1433545_s_at,1454647_at
17897	NM_010859	overlap	1427768_s_at,1428266_at
23918	NM_011830	overlap	1415851_a_at,1415852_at
68026	NM_026515	overlap	1419153_at,1419152_at
22774	NM_009576	overlap	1421539_at,1456417_at
57279	NM_020520	overlap	1423109_s_at,1423108_at
12858	NM_007747	overlap	1448153_at,1415933_a_at
214897	BC064645	overlap	1438246_at,1428806_at
71999	BC018273	overlap	1426592_a_at,1426593_a_at
15481	NM_031165	overlap	1420622_a_at,1420623_x_at
67095	AK052264	overlap	1452742_at,1428327_at
27215	AK033149	overlap	1431822_a_at,1448032_at
20623	NM_133741	overlap	1448864_at,1425678_a_at
16835	AK170264	overlap	1431947_at,1421821_at
26432	NM_011961	overlap	1416687_at,1416686_at
65099	NM_022986	overlap	1422683_at,1431771_a_at
68682	NM_152808	overlap	1438860_a_at,1428065_at
18247	NM_010952	overlap	1426764_at,1426763_at
56379	NM_019659	overlap	1418613_at,1418614_at
12769	NM_009913	overlap	1421920_a_at,1421919_a_at
24059	NM_033314	overlap	1450032_at,1420913_at
22038	AF159593	overlap	1453181_x_at,1429527_a_at
29806	NM_013860	overlap	1422731_at,1422730_at
12772	NM_009915	overlap	1421187_at,1421186_at
234889	AK147527	overlap	1459336_at,1429579_at
74249	NM_028838	overlap	1453628_s_at,1427388_at
68801	NM_134255	overlap	1415840_at,1437211_x_at
59046	NM_021548	overlap	1450685_at,1422609_at
68250	NM_026635	overlap	1416634_at,1416633_a_at
76509	BC022950	overlap	1423933_a_at,1454254_s_at
66402	NM_025540	overlap	1420883_at,1420884_at
234988	NM_144934	overlap	1459988_at,1452644_at
71929	NM_133739	overlap	1448623_at,1417222_a_at
74388	NM_028906	overlap	1431064_at,1428697_at
24044	NM_022813	overlap	1416611_at,1448404_at
72821	NM_001014761	overlap	1436134_at,1457144_at
50797	NM_015827	overlap	1456175_a_at,1452102_at
244418	NM_172911	overlap	1442434_at,1444821_at
16453	NM_010589	mixed_overlap	1425750_a_at,1423021_s_at
382030	AK146578	overlap	1451652_a_at,1452813_a_at
12560	NM_007665	overlap	1426673_at,1441255_at
57321	BC012270	overlap	1456400_at,1426049_a_at
170737	NM_133206	overlap	1420950_at,1424384_a_at
234776	BC060631	overlap	1434381_at,1434143_at
66894	AK146306	overlap	1448145_at,1448146_at
20516	NM_011394	overlap	1451768_a_at,1434235_at
171167	NM_001012517	overlap	1454924_at,1437388_at
244329	AK147997	overlap	1439115_at,1429911_at
234624	NM_175479	overlap	1439870_at,1457318_at
78833	NM_030198	overlap	1429149_at,1453050_at
66887	AK168628	overlap	1436655_at,1460178_at
19651	U47333	overlap	1425981_a_at,1418146_a_at
71876	NM_027973	overlap	1452816_at,1428518_at
270106	NM_016738	overlap	1455245_x_at,1460581_a_at
75029	NM_152821	overlap	1452029_a_at,1424970_at
73067	BC020157	overlap	1424732_s_at,1453052_at
320158	NM_177086	overlap	1438113_at,1433959_at
66965	NM_153775	overlap	1439387_x_at,1428350_at
19341	AK161877	overlap	1449048_s_at,1418341_at
234135	AK170040	overlap	1459907_a_at,1457793_a_at
102278	NM_170684	overlap	1440243_at,1433715_at
14766	NM_018882	overlap	1433485_x_at,1421118_a_at
64209	NM_022331	overlap	1435626_a_at,1448185_at
234076	AK046065	overlap	1426711_at,1443248_at
68196	NM_024219	overlap	1423906_at,1451162_at
17925	NM_015742	overlap	1418031_at,1438533_at
76775	NM_001009980	overlap	1429941_at,1436302_at
102209	NM_133968	overlap	1448726_at,1436703_x_at
11966	NM_007509	overlap	1419883_s_at,1415814_at
234267	NM_153581	overlap	1456741_s_at,1426442_at
52348	NM_033560	overlap	1429363_at,1419176_at
234878	AK220424	overlap	1425807_at,1441213_at
72925	NM_175188	overlap	1434955_at,1440209_at
114863	AK134549	overlap	1423044_at,1441685_at
69581	NM_133955	overlap	1449027_at,1449028_at
102339	BC023120	overlap	1419809_s_at,1416993_at
19724	AK044607	overlap	1422109_at,1436059_at
14681	NM_010308	overlap	1460383_at,1421152_a_at
26383	NM_011936	overlap	1448223_at,1430829_s_at
11513	AK155831	overlap	1450065_at,1456307_s_at
234678	NM_145604	overlap	1452096_s_at,1426521_at
212999	NM_145390	overlap	1425592_at,1437283_at
16525	BC003729	overlap	1455896_a_at,1448690_at
67177	NM_026014	overlap	1424143_a_at,1424144_at
234214	AK083429	overlap	1437197_at,1446744_at
319555	NM_144534	mixed_overlap	1424178_at,1424177_at
66566	NM_025636	overlap	1417779_at,1457774_at
270086	NM_177767	overlap	1435025_at,1439776_at
67914	NM_026452	overlap	1445313_at,1428134_at
234728	NM_146215	overlap	1451273_x_at,1424232_a_at
80707	NM_019573	overlap	1431960_at,1416334_at
330836	NM_178798	overlap	1460541_at,1433467_at
14182	AK167639	overlap	1424050_s_at,1425911_a_at
17748	BC027262	overlap	1451612_at,1422557_s_at
50770	AK147497	overlap	1456388_at,1421167_at
20312	NM_009142	overlap	1415803_at,1415804_at
72155	NM_028131	overlap	1452305_s_at,1427105_at
234695	NM_001033320	overlap	1439583_x_at,1456800_a_at
52123	BC031987	overlap	1453257_at,1434287_at
80720	NM_001024954	overlap	1454912_at,1449916_at
330817	NM_201408	overlap	1434004_at,1434003_a_at
11767	NM_007456	overlap	1416307_at,1459832_s_at
234094	BC066074	overlap	1452303_at,1452302_at
234593	AK090374	overlap	1426615_s_at,1436188_a_at
68628	BC053694	overlap	1425857_at,1428120_at
17218	NM_008566	overlap	1415945_at,1436808_x_at
81489	BC012962	overlap	1416756_at,1416755_at
78892	AK132171	overlap	1434758_at,1460458_at
207958	AK157746	overlap	1439976_at,1434187_at
67610	NM_026274	overlap	1424135_at,1424134_at
71310	NM_027758	overlap	1431253_s_at,1455015_at
67528	NM_024446	overlap	1431302_a_at,1430896_s_at
234407	NM_146211	overlap	1433496_at,1433495_at
234373	NM_172755	overlap	1435798_a_at,1435799_at
18004	AK173292	overlap	1453612_at,1434267_at
68999	NM_026904	overlap	1429375_at,1429376_s_at
114896	BC060064	overlap	1449045_at,1418336_at
NA	NA	overlap	1427343_at,1427344_s_at
26356	NM_011919	overlap	1448496_a_at,1416860_s_at
17390	NM_008610	overlap	1416136_at,1439364_a_at
66916	NM_025843	overlap	1448331_at,1416417_a_at
109151	NM_177224	overlap	1457672_at,1458078_at
66682	NM_025701	overlap	1448999_at,1418233_a_at
192654	NM_133792	overlap	1422341_s_at,1423704_at
14934	NM_010369	overlap	1425643_at,1423016_a_at
12554	NM_019707	overlap	1454015_a_at,1423551_at
107566	NM_024191	overlap	1429859_a_at,1417112_at
21672	NM_011563	overlap	1430979_a_at,1418506_a_at
22761	NM_009569	overlap	1451046_at,1423603_at
24099	AK079180	overlap	1460255_at,1458047_at
74901	BC080858	overlap	1431254_at,1435465_at
13214	NM_007843	overlap	1419491_at,1419492_s_at
15900	BC005450	overlap	1416714_at,1448452_at
67922	NM_026455	overlap	1423216_a_at,1423217_a_at
75453	NM_029292	overlap	1449879_at,1439003_s_at
12562	NM_009868	overlap	1433956_at,1422047_at
99480	NM_153806	overlap	1427882_at,1427881_at
229681	AK144075	overlap	1427916_at,1456363_at
94232	NM_033526	overlap	1448692_at,1448691_at
NA	NA	overlap	1440336_at,1457071_x_at
56458	NM_019739	overlap	1416982_at,1416981_at
108946	AK132612	overlap	1434332_at,1438487_s_at
17261	S68893	overlap	1421388_at,1437300_at
56338	NM_023719	overlap	1415996_at,1415997_at
21384	NM_009323	overlap	1418755_at,1422195_s_at
66046	NM_025316	overlap	1417102_a_at,1448589_at
17116	NM_010750	overlap	1424679_at,1421369_a_at
229663	BC029688	overlap	1427396_a_at,1423997_at
329628	NM_183221	overlap	1459749_s_at,1460574_at
20341	NM_009150	overlap	1450699_at,1417580_s_at
74343	AK014553	overlap	1424660_s_at,1429373_x_at
380614	NM_175515	overlap	1454350_at,1444272_at
19218	NM_011196	overlap	1450344_a_at,1425251_at
99586	BC039699	overlap	1427945_at,1427946_s_at
66789	AK046933	overlap	1419115_at,1419116_at
74200	AK083018	overlap	1440854_at,1426365_at
66105	NM_025356	overlap	1455480_s_at,1455479_a_at
319478	NM_001004367	overlap	1438304_at,1437351_at
229542	AK041594	overlap	1425075_at,1432979_at
66868	NM_025813	overlap	1451247_at,1424129_at
56205	NM_019561	overlap	1423330_at,1428620_at
15360	NM_008256	overlap	1431833_a_at,1423858_a_at
18415	BC110662	overlap	1418253_a_at,1449010_at
70093	NM_027315	overlap	1434508_at,1429311_at
229725	NM_145543	overlap	1436391_s_at,1425200_at
54635	NM_019971	overlap	1449351_s_at,1419123_a_at
27059	BC031117	overlap	1427574_s_at,1418460_at
67171	NM_001025582	overlap	1424782_at,1453731_a_at
22253	NM_009472	overlap	1419592_at,1449522_at
81004	NM_030732	overlap	1450739_at,1422761_at
99512	NM_181400	overlap	1437257_at,1434558_at
404710	BC068159	overlap	1459405_at,1434850_at
20198	NM_011311	overlap	1424542_at,1421856_at
30942	AK143816	overlap	1450518_at,1422182_at
NA	NA	overlap	1435185_at,1435186_s_at
11542	NM_009631	overlap	1430482_at,1429609_at
67547	NM_026228	overlap	1448482_at,1416832_at
18767	NM_008862	overlap	1420858_at,1420859_at
51886	NM_057172	overlap	1433640_at,1433482_a_at
20257	NM_025285	overlap	1423280_at,1423281_at
NA	NA	overlap	1430584_s_at,1453588_at
71793	NM_027927	overlap	1452316_at,1428985_at
66248	NM_025442	overlap	1430854_at,1424160_at
319190	NM_178214	overlap	1447854_s_at,1455095_at
75778	AK139993	overlap	1431140_at,1427055_at
16497	BC014701	overlap	1454043_a_at,1448468_a_at
109050	NM_175398	overlap	1459051_at,1444723_at
13559	NM_007892	overlap	1460207_s_at,1417444_at
94093	NM_053170	overlap	1459264_at,1426954_at
18759	NM_008857	overlap	1448695_at,1417410_s_at
20416	NM_011368	overlap	1422854_at,1422853_at
57912	NM_172395	overlap	1428131_a_at,1428132_at
72413	NM_028231	overlap	1431844_at,1426322_a_at
19885	NM_011281	overlap	1425792_a_at,1425793_a_at
66059	NM_025327	overlap	1417059_at,1417058_a_at
14466	NM_008094	overlap	1450099_a_at,1437044_a_at
229211	NM_172678	overlap	1429581_at,1453206_at
20713	NM_009250	overlap	1416702_at,1448443_at
18008	NM_016701	overlap	1449022_at,1453997_a_at
22066	U50921	overlap	1423579_a_at,1451033_a_at
69740	AK045548	overlap	1439049_at,1452839_at
20360	AF363972	overlap	1423454_a_at,1451898_a_at
66471	NM_023210	overlap	1451356_at,1420592_a_at
67472	NM_026182	overlap	1424946_a_at,1451536_at
433667	NM_001013806	overlap	1435868_at,1443887_at
56417	NM_001038587	overlap	1434268_at,1425405_a_at
68576	BC028547	overlap	1436152_a_at,1415759_a_at
15191	NM_008231	overlap	1415888_at,1419964_s_at
71934	NM_024495	overlap	1421307_at,1421308_at
665113	BC050866	overlap	1455256_at,1430579_at
70560	NM_027462	overlap	1429279_at,1435273_at
14707	NM_010318	overlap	1436946_s_at,1425012_at
81004	AK140144	overlap	1455109_at,1434839_s_at
16592	NM_010634	overlap	1416021_a_at,1416022_at
208691	NM_177586	overlap	1438256_at,1434593_at
108097	BC060228	overlap	1442001_at,1435875_at
14263	NM_010232	overlap	1421709_a_at,1450332_s_at
67845	NM_026406	overlap	1437009_a_at,1423615_at
229445	NM_177662	overlap	1443084_at,1433501_at
18526	NM_011043	overlap	1421311_at,1425563_s_at
11853	NM_007484	overlap	1448605_at,1435394_s_at
52184	NM_025714	overlap	1431861_a_at,1431862_x_at
NA	NA	overlap	1454137_s_at,1429223_a_at
29815	NM_013867	overlap	1431564_at,1415936_at
56224	NM_019571	overlap	1417179_at,1431530_a_at
NA	NA	overlap	1429435_x_at,1429434_at
229593	NM_146133	overlap	1451619_at,1425173_s_at
11529	NM_009626	overlap	1450110_at,1421058_at
58193	NM_021388	overlap	1422538_at,1422539_at
229584	AK161889	overlap	1455046_a_at,1434650_at
99650	NM_025762	overlap	1453733_a_at,1448463_at
22035	NM_009425	overlap	1420412_at,1459913_at
99167	NM_138744	overlap	1417514_at,1448743_at
213262	NM_178673	overlap	1436800_at,1439904_at
12972	NM_009968	overlap	1451848_a_at,1438610_a_at
74435	AK015758	overlap	1432122_at,1432121_a_at
107701	NM_153053	overlap	1436784_x_at,1424619_at
74838	AF237622	overlap	1418024_at,1418022_at
21338	NM_021382	overlap	1450278_at,1437029_at
NA	NA	overlap	1436390_a_at,1437511_x_at
67781	NM_026374	overlap	1417948_s_at,1417949_at
229317	NM_001005509	overlap	1460575_at,1434452_x_at
18108	BC037647	overlap	1423581_at,1444387_at
227937	BC082578	overlap	1438677_at,1452209_at
67228	NM_026044	overlap	1429220_at,1429221_at
228858	NM_144891	overlap	1424935_at,1455443_at
76233	NM_133763	overlap	1456985_at,1417666_at
67693	BC021588	overlap	1423206_s_at,1425087_at
14178	NM_008008	overlap	1422243_at,1438405_at
52856	BC028518	overlap	1451467_s_at,1452636_x_at
77031	NM_178371	overlap	1454865_at,1426274_at
16401	NM_010576	overlap	1450155_at,1421194_at
12841	BC030945	overlap	1460693_a_at,1460734_at
16396	BC064678	overlap	1440582_at,1415769_at
12296	NM_023116	overlap	1456401_at,1452476_at
13046	NM_017368	overlap	1425932_a_at,1427413_a_at
72899	NM_028387	overlap	1432431_s_at,1443058_at
329506	AK041422	overlap	1440740_at,1435320_at
228361	AK083596	overlap	1458150_at,1454985_at
17354	NM_010804	overlap	1420870_at,1420869_at
381379	NM_025885	overlap	1427332_at,1452395_at
20844	NM_011484	overlap	1416862_at,1416861_at
208967	NM_001001297	overlap	1427936_at,1452605_at
18798	NM_013829	overlap	1425338_at,1425339_at
13711	NM_010125	overlap	1419556_at,1419555_at
108897	NM_145144	overlap	1424263_at,1451287_s_at
68795	BC085286	overlap	1453029_s_at,1429107_at
57438	NM_020575	overlap	1436893_a_at,1440966_at
11552	BC066862	overlap	1439645_at,1450003_at
108958	NM_175392	overlap	1454621_s_at,1433493_at
118451	NM_080452	overlap	1420846_at,1420845_at
77996	NM_030021	overlap	1430688_s_at,1425746_at
277463	NM_178760	overlap	1434086_at,1454828_at
12396	NM_172860	overlap	1456416_at,1434757_at
228801	NM_001012392	overlap	1439423_x_at,1423719_at
20639	NM_021335	overlap	1426613_a_at,1452422_a_at
75763	AK032671	overlap	1429847_a_at,1433831_at
66460	BC061084	overlap	1438206_a_at,1450057_at
56177	NM_019498	overlap	1455796_x_at,1426562_a_at
22034	NM_009424	overlap	1421377_at,1421376_at
20181	AK144675	overlap	1425762_a_at,1454773_at
18795	NM_019677	overlap	1425781_a_at,1425600_a_at
54450	NM_019451	overlap	1421370_a_at,1426507_at
17865	NM_008652	overlap	1454946_at,1417656_at
99382	BC054399	overlap	1433454_at,1433453_a_at
107723	NM_024254	mixed_overlap	1433872_at,1432798_at
228026	NM_172665	overlap	1423747_a_at,1423748_at
77721	NM_029963	overlap	1448488_at,1453954_a_at
241514	BC035535	overlap	1457361_at,1443036_at
20608	NM_009219	overlap	1422281_at,1457440_at
101113	AK141663	overlap	1427070_at,1453776_at
57443	NM_212433	overlap	1423490_at,1441019_at
67448	NM_026162	overlap	1418912_at,1449270_at
12238	NM_147778	overlap	1433539_at,1454642_a_at
20779	NM_001025395	overlap	1450918_s_at,1423240_at
19122	NM_011170	overlap	1448233_at,1416130_at
75869	BC066810	overlap	1437884_at,1453590_at
69596	NM_027129	overlap	1432295_a_at,1428241_at
228836	BC058948	overlap	1426465_at,1455548_at
74243	BC067037	overlap	1430673_a_at,1431831_at
66559	NM_025633	overlap	1452464_a_at,1453517_at
13436	NM_010068	overlap	1449052_a_at,1418351_a_at
69601	AK147593	overlap	1433558_at,1441170_a_at
227723	AK147271	overlap	1433625_at,1433624_at
NA	NA	overlap	1424969_s_at,1451548_at
14415	NM_008077	overlap	1416561_at,1416562_at
24128	BC054743	overlap	1422842_at,1450777_at
11602	AK132988	overlap	1455427_at,1450325_at
13589	NM_007896	overlap	1450740_a_at,1422764_at
20823	AK088370	overlap	1416421_a_at,1453928_a_at
68082	NM_024438	overlap	1418038_s_at,1448922_at
228662	NM_145534	overlap	1425660_at,1433868_at
140858	BC025801	overlap	1416581_at,1448389_at
NA	NA	overlap	1434159_at,1436015_s_at
66404	AK169588	overlap	1460362_at,1424564_at
269261	NM_009076	overlap	1416026_a_at,1435655_at
107746	NM_001039087	overlap	1421146_at,1427006_at
81018	NM_030743	overlap	1422959_s_at,1427874_at
12561	BC047991	overlap	1449422_at,1449637_at
228410	NM_177253	overlap	1443909_at,1424723_s_at
14299	NM_019681	overlap	1434887_at,1450146_at
14225	NM_008019	overlap	1448184_at,1438958_x_at
16169	BC022705	overlap	1422397_a_at,1448681_at
68527	NM_026754	overlap	1428994_s_at,1428993_at
22130	NM_009442	overlap	1426610_a_at,1420754_at
19025	NM_008906	overlap	1448128_at,1458466_at
72080	AB197927	overlap	1429405_at,1429404_at
70231	AK010664	overlap	1424710_a_at,1460460_a_at
NA	NA	overlap	1448405_a_at,1416614_at
67839	AK084631	overlap	1423690_s_at,1423689_a_at
76367	NM_023815	overlap	1419682_a_at,1419683_at
70470	NM_027434	overlap	1452581_at,1427887_at
51944	BC031709	overlap	1423463_a_at,1420081_s_at
13805	NM_007932	overlap	1417271_a_at,1432176_a_at
19224	BC005573	overlap	1423414_at,1436448_a_at
76650	NM_029688	overlap	1426875_s_at,1451680_at
73747	BC100475	overlap	1452888_at,1437617_x_at
75641	NM_183112	overlap	1438979_s_at,1438499_at
70789	NM_027552	overlap	1430570_at,1451903_at
13804	NM_007931	overlap	1421097_at,1438317_a_at
17395	NM_013599	overlap	1448291_at,1416298_at
99237	BC071208	overlap	1423205_at,1423204_at
NA	NA	overlap	1456943_a_at,1439968_x_at
245867	NM_153594	overlap	1427075_s_at,1427074_at
98952	NM_153560	overlap	1426894_s_at,1426893_at
211429	BC016255	overlap	1456047_at,1425045_at
67134	NM_024193	overlap	1426533_at,1455035_s_at
66865	AK032081	overlap	1424661_at,1424662_at
12064	NM_007540	overlap	1422169_a_at,1422168_a_at
80708	AK078060	overlap	1416995_at,1437834_s_at
16181	AK154601	overlap	1423017_a_at,1425663_at
18534	NM_011044	overlap	1423439_at,1439617_s_at
27377	NM_013771	overlap	1423361_at,1450954_at
228714	NM_181417	overlap	1459476_s_at,1452775_at
74412	NM_028923	overlap	1452033_at,1440720_s_at
241627	AK020004	overlap	1430304_at,1455674_at
26360	AK011976	overlap	1431848_at,1421002_at
NA	NA	overlap	1423174_a_at,1423175_s_at
320343	NM_177139	overlap	1454969_at,1457843_at
NA	NA	overlap	1416423_x_at,1416422_a_at
74616	NM_029022	overlap	1426916_at,1426917_s_at
227743	NM_177345	overlap	1417284_at,1427212_at
12236	NM_009773	overlap	1416961_at,1447363_s_at
227632	NM_175462	overlap	1439486_at,1441511_at
57138	NM_020333	overlap	1451674_at,1425337_at
74528	NM_028984	overlap	1429620_at,1429619_a_at
241263	NM_001004761	overlap	1459430_at,1438526_at
241568	NM_178725	overlap	1437825_at,1437201_at
170441	NM_130451	overlap	1419434_at,1449477_s_at
214240	NM_170593	overlap	1444039_at,1435404_at
56086	NM_023871	overlap	1421819_a_at,1426854_a_at
64930	AK147428	overlap	1455252_at,1422043_at
17391	NM_010808	overlap	1448806_at,1417678_at
66181	NM_025403	overlap	1423210_a_at,1423211_at
215632	NM_177611	overlap	1455067_at,1455068_at
NA	NA	overlap	1460116_s_at,1452911_at
14828	NM_022310	overlap	1416064_a_at,1427464_s_at
228790	AK122413	overlap	1458380_at,1435077_at
23796	NM_011784	overlap	1438651_a_at,1423037_at
228607	BC025825	overlap	1439185_x_at,1451176_at
66366	BC057130	overlap	1451017_at,1423548_s_at
108115	NM_148933	overlap	1455803_at,1438160_x_at
66586	NM_001024385	overlap	1431930_x_at,1429737_a_at
74192	NM_028809	overlap	1452044_at,1436421_s_at
67122	BC069891	overlap	1417986_at,1417985_at
22174	NM_019392	overlap	1425249_a_at,1425248_a_at
20931	AK172018	overlap	1433609_s_at,1453117_at
80976	NM_030725	overlap	1451045_at,1434470_at
66679	AK035278	overlap	1429528_at,1444256_at
227960	NM_145523	overlap	1424698_s_at,1451451_at
227753	BC023143	overlap	1437171_x_at,1415812_at
11990	NM_009730	overlap	1434197_at,1421166_at
73373	NM_028521	overlap	1425190_a_at,1451624_a_at
319996	NM_177054	overlap	1440248_at,1433779_at
228359	BC006592	overlap	1451309_at,1424307_at
12716	NM_009897	overlap	1432418_a_at,1417089_a_at
347711	NM_178249	overlap	1456269_at,1456270_s_at
19668	NM_009036	overlap	1450433_at,1421956_at
30934	AK171756	overlap	1448848_at,1417819_at
69470	NM_175145	overlap	1433895_at,1433896_at
19334	NM_024436	overlap	1424503_at,1451379_at
64335	NM_021363	overlap	1417992_a_at,1417993_at
26390	NM_011941	overlap	1450973_s_at,1423403_at
227674	NM_001033294	overlap	1438962_s_at,1434182_at
110074	NM_023595	overlap	1419269_at,1419270_a_at
228545	NM_172269	overlap	1427304_at,1455873_a_at
66170	NM_025395	overlap	1424851_at,1451505_at
23928	NM_011836	overlap	1425594_at,1451758_at
76501	NM_029635	overlap	1428155_at,1454781_x_at
227720	AK122189	overlap	1456503_at,1434351_at
68295	NM_026661	overlap	1426017_a_at,1459456_at
77015	AK165186	overlap	1435285_at,1431751_a_at
NA	NA	overlap	1424036_at,1454789_x_at
27218	AK037780	overlap	1425569_a_at,1425570_at
226412	NM_181750	overlap	1433871_at,1458539_at
12633	NM_207653	overlap	1425686_at,1449317_at
75605	AK163481	overlap	1427143_at,1427142_s_at
227446	AK009628	overlap	1430126_at,1454707_at
98685	NM_026876	overlap	1447369_at,1426879_at
67534	NM_001014974	overlap	1459031_at,1436249_at
19335	NM_008999	overlap	1422399_a_at,1452113_a_at
20536	AK161240	overlap	1453687_at,1418485_at
98710	AK165795	overlap	1457969_at,1419927_s_at
21749	AK132022	overlap	1431332_a_at,1418380_at
227154	NM_172656	overlap	1433544_at,1442452_at
26381	BC082324	overlap	1421747_at,1455267_at
22637	NM_009539	overlap	1422701_at,1439749_at
14369	BC049781	overlap	1450043_at,1450044_at
56695	BC058945	overlap	1418746_at,1451399_at
72713	NM_028333	overlap	1455224_at,1421421_at
72674	NM_028320	overlap	1451311_a_at,1439017_x_at
93842	BC040281	overlap	1441420_at,1420518_a_at
59014	NM_021511	overlap	1456865_x_at,1416998_at
93690	NM_053107	overlap	1450580_at,1460031_at
77951	NM_030013	overlap	1430452_at,1435616_at
21419	AK028906	overlap	1423340_at,1435670_at
252876	NM_026250	overlap	1429118_a_at,1429728_at
17974	NM_010879	overlap	1416797_at,1416796_at
20684	AK083304	overlap	1434457_at,1451821_a_at
68226	NM_026626	overlap	1449884_at,1420513_at
12839	AK160749	overlap	1428571_at,1421381_a_at
59290	NM_021610	overlap	1419330_a_at,1454247_a_at
381280	AK144378	overlap	1456631_at,1447368_at
67647	NM_001024470	overlap	1437900_at,1430759_at
16565	AK089400	overlap	1435772_at,1421119_at
66646	NM_025683	overlap	1416705_at,1416706_at
269209	BC061470	overlap	1434733_at,1453584_at
210417	AK051714	overlap	1445115_at,1460627_at
17756	BC052446	overlap	1421328_at,1434194_at
75734	NM_029409	overlap	1456736_x_at,1451572_a_at
114641	NM_053257	overlap	1420381_a_at,1436924_x_at
20739	NM_011465	overlap	1421277_at,1421278_s_at
171567	NM_138314	overlap	1418217_at,1438874_at
21945	NM_011615	overlap	1432000_a_at,1434995_s_at
227331	BC006835	overlap	1451856_at,1451397_at
69367	NM_001038593	overlap	1422998_a_at,1437679_a_at
108147	NM_026195	overlap	1452811_at,1428506_at
73674	NM_028599	overlap	1451649_a_at,1442296_at
69527	BC022587	overlap	1448921_a_at,1435843_x_at
226781	NM_001033286	overlap	1438751_at,1439934_at
226527	NM_001033284	overlap	1445857_at,1460696_at
227095	NM_146108	overlap	1451511_at,1451512_s_at
20343	AK170753	overlap	1419480_at,1419481_at
13007	NM_007791	overlap	1425810_a_at,1425811_a_at
212980	NM_145977	overlap	1426664_x_at,1426663_s_at
329260	AK155727	overlap	1444951_at,1430406_at
211660	BC019581	overlap	1431405_a_at,1420340_at
18106	AK137505	overlap	1449991_at,1426120_a_at
16331	AF184913	overlap	1424195_a_at,1418110_a_at
24014	NM_011882	overlap	1426603_at,1446458_at
18777	AK050549	overlap	1453949_s_at,1448244_at
66615	NM_174874	overlap	1424103_at,1424102_at
27993	NM_178601	overlap	1426214_at,1426213_at
170725	AK132449	overlap	1425916_at,1421634_at
20725	NM_011459	overlap	1422776_at,1458882_at
27058	NM_012058	overlap	1417530_a_at,1448753_at
72482	AK165836	overlap	1452601_a_at,1453199_at
98396	NM_173865	overlap	1460565_at,1444511_at
26909	NM_012012	overlap	1418027_at,1418026_at
23827	NM_011794	overlap	1418764_a_at,1449211_at
14645	NM_008131	overlap	1426235_a_at,1426236_a_at
110957	NM_033077	overlap	1422956_at,1437693_at
12487	NM_007642	overlap	1437025_at,1417597_at
23830	AK013497	overlap	1452959_a_at,1416265_at
65102	BC089475	overlap	1416931_at,1438728_at
67698	NM_026321	overlap	1419171_at,1419170_at
16510	NM_010600	overlap	1435994_at,1418414_at
12421	NM_009826	overlap	1449292_at,1418968_at
77065	NM_178632	overlap	1428532_at,1428531_at
16579	BC049100	overlap	1451783_a_at,1417181_a_at
52846	NM_028043	overlap	1439772_at,1428533_at
329165	NM_198127	overlap	1433985_at,1436984_at
19298	NM_023041	overlap	1416425_at,1448332_at
63953	NM_022019	overlap	1417163_at,1417164_at
66385	NM_023200	overlap	1417919_at,1448888_at
170484	NM_130456	overlap	1437605_at,1460297_at
12847	AK164910	overlap	1437274_at,1415706_at
53330	NM_016796	overlap	1434796_at,1422895_at
71740	NM_027893	overlap	1428701_at,1451690_a_at
67292	NM_026078	overlap	1424190_at,1424189_at
213452	NM_172516	overlap	1436300_at,1436301_at
227377	NM_145519	overlap	1424583_at,1440799_s_at
227333	BC048957	overlap	1433564_at,1454655_at
209456	NM_173378	overlap	1433937_at,1433938_at
14859	NM_010356	overlap	1423437_at,1423436_at
170755	AK146561	overlap	1420918_at,1420919_at
19250	AF170904	overlap	1421499_a_at,1436442_at
66153	NM_025386	overlap	1449418_s_at,1419305_a_at
226652	NM_001005508	overlap	1458429_at,1436171_at
56752	BC003297	overlap	1437398_a_at,1436689_a_at
22283	AK020845	overlap	1431750_at,1421697_at
474332	AB159607	overlap	1452382_at,1427298_at
23792	NM_011780	overlap	1423378_at,1447946_at
433375	NM_011804	overlap	1415947_at,1415948_at
72949	NM_028399	overlap	1427088_at,1453399_at
208768	NM_145943	overlap	1436151_x_at,1436511_at
78896	NM_024283	overlap	1423261_at,1460049_s_at
68818	NM_026846	overlap	1451390_s_at,1424521_at
226421	AK030688	overlap	1424987_at,1435830_a_at
19737	NM_009063	overlap	1420940_x_at,1420941_at
20324	NM_138741	overlap	1416778_at,1416779_at
12859	BC099474	overlap	1435613_x_at,1454716_x_at
68421	BC025579	overlap	1425186_at,1451622_at
56363	NM_019790	overlap	1441598_at,1419073_at
52231	NM_026187	overlap	1419817_s_at,1448675_at
NA	NA	overlap	1434163_at,1434164_s_at
77011	BC058634	overlap	1435497_at,1439723_at
22228	NM_011671	overlap	1448188_at,1459740_s_at
63986	NM_022024	overlap	1419194_s_at,1419193_a_at
233919	NM_173410	overlap	1444661_at,1440623_at
210105	AK083143	overlap	1436594_at,1443985_at
74466	AK016951	overlap	1431904_at,1431905_s_at
101490	NM_178641	overlap	1433542_at,1442100_at
52389	BC056493	overlap	1459750_s_at,1436529_at
243833	NM_153802	overlap	1458515_at,1439875_at
30926	NM_023140	overlap	1456244_x_at,1417340_at
NA	S69381	overlap	1421981_at,1440861_a_at
20133	NM_009103	overlap	1415878_at,1448127_at
208836	NM_145946	overlap	1427953_at,1425941_a_at
11652	NM_007434	overlap	1421324_a_at,1424480_s_at
13032	AK152524	overlap	1437939_s_at,1416382_at
233833	BC005741	overlap	1425036_a_at,1455128_x_at
12729	NM_023671	overlap	1427548_a_at,1423181_s_at
11870	NM_009710	overlap	1451372_a_at,1422375_a_at
52432	NM_026391	overlap	1424527_at,1420033_s_at
66349	NM_025504	overlap	1416775_at,1430450_at
NA	NA	overlap	1438786_a_at,1435891_x_at
330463	NM_001025163	overlap	1446349_at,1458412_at
28018	AK078990	overlap	1434078_at,1418132_a_at
22229	NM_009464	overlap	1420658_at,1420657_at
66786	NM_028910	overlap	1432098_a_at,1430455_at
104175	NM_145587	overlap	1451190_a_at,1423978_at
381845	NM_029809	overlap	1435572_at,1430715_at
108124	NM_025898	overlap	1448243_at,1416192_at
NA	NA	overlap	1432006_at,1432007_s_at
52428	NM_027897	overlap	1431805_a_at,1434628_a_at
29861	NM_013874	overlap	1420529_at,1420530_at
233575	AK152420	overlap	1424616_s_at,1424615_at
19647	NM_175023	overlap	1425115_at,1425114_at
20947	NM_009302	overlap	1434225_at,1423543_at
207952	AK143086	overlap	1425192_at,1453101_at
245886	NM_178263	overlap	1454717_at,1425112_at
214764	BC072596	overlap	1451391_at,1443918_at
233406	NM_145150	overlap	1423774_a_at,1423775_s_at
101489	BC022917	overlap	1424819_a_at,1455809_x_at
72981	NM_028410	overlap	1426482_at,1426483_at
78286	NM_175272	overlap	1457395_at,1444780_at
20480	AK032421	overlap	1416541_at,1454168_a_at
209225	AK154871	overlap	1435954_at,1435168_at
19267	NM_011212	overlap	1418539_a_at,1418540_a_at
13170	NM_016974	overlap	1438211_s_at,1418174_at
233040	NM_207238	overlap	1434122_at,1447296_at
67003	NM_025899	overlap	1435757_a_at,1428631_a_at
52858	NM_026638	overlap	1436715_s_at,1423657_at
NA	NA	overlap	1439504_s_at,1439503_at
16190	NM_010557	overlap	1421034_a_at,1423996_a_at
NA	NM_177609	overlap	1455953_x_at,1434516_at
22215	NM_001033962	overlap	1416681_at,1416682_at
75099	NM_175215	overlap	1434093_at,1444291_at
434204	AK220273	overlap	1436792_at,1438433_at
67605	NM_026270	overlap	1428158_at,1452684_at
18584	NM_008803	overlap	1418406_at,1418407_at
29865	NM_013877	overlap	1421780_a_at,1451826_at
57342	AK148878	overlap	1416818_at,1431375_s_at
233865	BC030902	overlap	1435366_at,1443334_at
140919	NM_080853	overlap	1418610_at,1428379_at
19899	NM_009077	overlap	1450372_a_at,1456447_at
233878	BC079573	overlap	1423983_at,1434641_x_at
17760	NM_010837	overlap	1422550_a_at,1457316_at
211548	NM_153057	overlap	1451169_at,1451170_s_at
629141	AK076952	overlap	1440469_at,1439149_s_at
244216	NM_177362	overlap	1441260_a_at,1440971_x_at
246787	NM_133254	overlap	1455005_s_at,1419166_at
67994	NM_026498	overlap	1460195_at,1455233_at
70974	AK164085	overlap	1452841_at,1456478_at
109815	NM_024439	overlap	1448704_s_at,1435735_x_at
244141	NM_153591	overlap	1433839_at,1435707_at
233744	AK134774	overlap	1441226_at,1451342_at
76974	BC051545	overlap	1455186_a_at,1431786_s_at
13400	BC024150	overlap	1422989_a_at,1434944_at
13491	NM_007878	overlap	1422830_s_at,1422829_at
233529	NM_001012434	overlap	1426633_s_at,1426632_at
56460	NM_019762	overlap	1418831_at,1418832_at
434234	NM_001004187	overlap	1430214_a_at,1430215_at
16622	BC094281	overlap	1449313_at,1419010_x_at
22141	NM_021885	overlap	1450041_a_at,1420925_at
13870	NM_007948	overlap	1437447_s_at,1417328_at
76484	AK147335	overlap	1428599_at,1458411_at
101476	NM_133942	overlap	1443111_at,1417965_at
546024	AK149256	overlap	1439973_at,1460605_at
74490	NM_172418	overlap	1431836_x_at,1437739_a_at
12237	NM_009774	overlap	1416815_s_at,1448473_at
546001	AK081765	overlap	1437909_at,1457718_at
54608	NM_018811	overlap	1418661_at,1440447_at
210146	NM_153134	overlap	1435540_at,1437653_at
70314	AK144836	overlap	1440795_x_at,1425602_a_at
101602	NM_178901	overlap	1433466_at,1433465_a_at
16408	AF065901	overlap	1425367_at,1435560_at
69287	NM_027019	overlap	1441916_s_at,1420446_at
50490	NM_015760	overlap	1451827_a_at,1419161_a_at
26939	AK029412	overlap	1453147_at,1429456_a_at
14936	NM_030678	overlap	1416737_at,1450196_s_at
101706	BC049791	overlap	1423974_at,1423975_s_at
20841	BC037658	overlap	1450681_at,1422599_s_at
170742	NM_133210	overlap	1421077_at,1421076_at
72635	AK044132	overlap	1446782_at,1453153_at
15204	NM_010418	overlap	1426491_at,1444228_s_at
16534	NM_008433	overlap	1435945_a_at,1421038_a_at
71691	NM_001007569	overlap	1439289_s_at,1439288_at
22390	NM_009516	overlap	1416773_at,1416774_at
16833	NM_013580	overlap	1415846_a_at,1415847_at
14113	NM_007991	overlap	1416685_s_at,1416684_at
233073	NM_145580	mixed_overlap	1426126_a_at,1434305_at
269954	NM_177765	overlap	1437815_at,1433427_at
12426	NM_007627	overlap	1460663_at,1454770_at
74352	AK145426	overlap	1425210_s_at,1425209_at
76612	NM_027164	overlap	1431217_at,1452865_at
19346	NM_024287	overlap	1448304_a_at,1448305_at
18400	BC003734	overlap	1417809_at,1427531_a_at
69217	BC021387	overlap	1425866_a_at,1425867_at
233066	NM_153577	overlap	1427176_s_at,1427175_at
243574	NM_001008785	overlap	1441275_at,1433902_at
16438	NM_010585	overlap	1460203_at,1417279_at
22346	NM_009507	overlap	1421071_at,1434708_at
20901	AK147179	overlap	1419912_s_at,1416566_at
65255	NM_023048	overlap	1433919_at,1423422_at
19365	Z32767	overlap	1416602_a_at,1426296_at
243499	NM_178731	overlap	1437214_at,1455937_at
66493	NM_025595	overlap	1416878_at,1416877_a_at
18139	BC076615	overlap	1417791_a_at,1417792_at
54343	AK035245	overlap	1454973_at,1449192_at
66964	NM_025872	overlap	1449859_at,1460583_at
12638	NM_021050	overlap	1427767_a_at,1420579_s_at
19277	U37466	overlap	1425863_a_at,1417676_a_at
20454	AK158594	overlap	1460241_a_at,1449198_a_at
81896	NM_031177	overlap	1441259_s_at,1427239_at
21848	AK166538	overlap	1427258_at,1427259_at
66700	BC049964	overlap	1428165_at,1453564_a_at
101187	NM_181402	overlap	1434139_at,1444029_at
56620	NM_020001	overlap	1419627_s_at,1425951_a_at
74525	NM_028982	overlap	1449936_at,1427589_at
232440	NM_177688	overlap	1424771_at,1424772_at
54161	NM_017477	overlap	1416017_at,1415670_at
70779	BC089598	overlap	1442740_at,1432057_a_at
22317	NM_009496	overlap	1421863_at,1421862_a_at
269774	AK158879	overlap	1441782_at,1435038_s_at
67582	NM_026255	overlap	1428929_s_at,1453886_a_at
21753	BC010465	overlap	1460378_a_at,1424246_a_at
20019	BC053744	overlap	1456066_a_at,1460215_at
18181	AK135673	overlap	1424787_a_at,1420978_at
15465	NM_008285	overlap	1438494_at,1419210_at
67529	BC028876	overlap	1423591_at,1431020_a_at
93838	AF318278	overlap	1450314_at,1430278_a_at
243373	NM_177737	overlap	1435048_at,1442583_a_at
320678	BC057601	overlap	1454629_at,1454628_at
72895	NM_028385	overlap	1437206_at,1441125_at
74340	NM_021414	overlap	1428195_at,1452703_at
69993	AK160255	overlap	1428574_a_at,1428573_at
71238	AK046436	overlap	1459940_at,1456614_at
67533	AK173133	overlap	1452759_s_at,1445577_at
14794	NM_013539	overlap	1422106_a_at,1451585_x_at
78600	AF189146	overlap	1450765_a_at,1450766_at
319757	NM_176996	overlap	1427049_s_at,1427048_at
70047	NM_027296	overlap	1425561_at,1425562_s_at
71699	NM_027868	overlap	1451707_s_at,1425439_a_at
54611	NM_018779	overlap	1431913_a_at,1450284_at
22026	BC103684	overlap	1451569_at,1425014_at
320204	NM_177101	overlap	1427202_at,1457915_at
16172	NM_008359	overlap	1420904_at,1420905_at
66813	NM_025778	overlap	1424814_a_at,1429347_at
66797	NM_025771	overlap	1422798_at,1437782_at
56748	AK003730	overlap	1418229_s_at,1418228_at
69923	NM_023538	overlap	1431655_a_at,1424582_at
58887	BC085128	overlap	1434044_at,1434043_a_at
14911	AK017246	overlap	1454061_at,1417684_at
NA	NA	overlap	1442774_x_at,1442773_at
67705	AK082166	overlap	1442129_at,1436339_at
14701	NM_025278	overlap	1421947_at,1455089_at
213393	NM_145980	overlap	1433836_a_at,1433837_at
18025	NM_010903	overlap	1417520_at,1453614_a_at
14080	NM_017399	overlap	1448764_a_at,1417556_at
68235	BC042507	overlap	1434581_at,1422107_at
319352	NM_175696	overlap	1455215_at,1442066_at
107526	BC005577	overlap	1424374_at,1424375_s_at
387524	NM_199143	overlap	1431154_at,1434016_at
101314	NM_133937	overlap	1423189_at,1423188_a_at
73288	BC043092	overlap	1432094_a_at,1430035_at
66058	NM_025326	overlap	1423909_at,1425603_at
14461	NM_008090	overlap	1450333_a_at,1428816_a_at
252875	NM_145374	overlap	1424803_at,1424804_at
13990	NM_007958	overlap	1435651_a_at,1452276_at
54137	NM_016845	mixed_overlap	1451333_a_at,1422874_at
67027	NM_023290	overlap	1417935_at,1448897_at
93675	AK041724	overlap	1422166_at,1456426_at
71900	NM_027992	overlap	1430592_at,1452290_at
232408	NM_181064	overlap	1457722_at,1425962_at
243537	AK149464	overlap	1425003_at,1451565_s_at
70699	AK148473	overlap	1454743_at,1430343_at
68364	BC066053	overlap	1435538_at,1453243_at
11642	NM_009650	overlap	1456591_x_at,1421531_at
18294	NM_010957	overlap	1448815_at,1430078_a_at
12343	NM_007604	overlap	1423058_at,1423057_at
68169	NM_172399	overlap	1453225_at,1460465_at
18231	NM_008751	overlap	1459921_at,1436718_at
70727	AK158756	overlap	1435218_at,1429316_at
14011	NM_007961	overlap	1434880_at,1423401_at
12468	NM_007638	overlap	1415817_s_at,1415816_at
57436	NM_020590	overlap	1416418_at,1416419_s_at
18489	NM_011036	overlap	1416297_s_at,1448290_at
232232	NM_144919	overlap	1454803_a_at,1451229_at
12390	AB049605	overlap	1417327_at,1425955_at
109624	NM_145575	overlap	1424770_at,1424768_at
27055	NM_012056	overlap	1437687_x_at,1423677_at
381759	NM_201370	overlap	1440774_x_at,1436751_at
12121	AK220497	overlap	1437548_at,1451684_a_at
17113	NM_010749	overlap	1416386_a_at,1416385_a_at
78004	NM_030024	overlap	1452473_at,1431301_at
17836	NM_008645	overlap	1448854_s_at,1417835_at
NA	NA	overlap	1431095_a_at,1453757_at
74244	NM_028835	overlap	1428612_at,1428611_at
NA	NA	overlap	1422686_s_at,1422685_at
NA	NA	overlap	1439541_at,1456779_a_at
NA	NA	overlap	1428138_s_at,1428137_at
14583	NM_013528	overlap	1449268_at,1420080_a_at
57890	AF458068	overlap	1452109_at,1426566_s_at
NA	NA	overlap	1459793_s_at,1418997_at
77485	NM_029916	overlap	1425317_x_at,1454138_a_at
NA	NA	overlap	1447948_at,1459878_a_at
79464	NM_024471	overlap	1418700_at,1447027_s_at
213081	NM_153391	overlap	1455669_at,1459034_at
100763	NM_133907	overlap	1426881_at,1426882_at
NA	NA	overlap	1444562_at,1458637_x_at
74585	BC078437	overlap	1423658_at,1451073_at
58212	NM_021403	overlap	1421472_at,1457087_at
76071	NM_178394	overlap	1430597_at,1433815_at
74781	NM_178398	overlap	1429367_at,1428882_at
14825	NM_008176	overlap	1457644_s_at,1419209_at
72392	AK034579	overlap	1452134_at,1435109_at
16527	AB013345	overlap	1426058_a_at,1425342_a_at
114642	NM_054054	overlap	1435502_a_at,1450178_at
12545	AK163921	overlap	1426021_a_at,1426002_a_at
231148	AK046879	overlap	1435441_at,1455313_at
21871	NM_011596	overlap	1424513_at,1449870_a_at
22385	NM_011714	overlap	1420975_at,1450068_at
20907	NM_016801	overlap	1448366_at,1437390_x_at
77053	NM_024451	overlap	1426667_a_at,1426666_a_at
15194	NM_010414	overlap	1446337_at,1425969_a_at
67238	BC012231	overlap	1418389_at,1451975_at
78829	AK155712	overlap	1430299_at,1448412_a_at
59043	NM_021539	overlap	1421847_at,1421846_at
20563	AK053913	overlap	1458140_at,1424659_at
72154	NM_028130	overlap	1452945_at,1428887_at
77569	AK147547	overlap	1435106_at,1435321_at
100647	NM_175309	overlap	1454881_s_at,1434237_at
17425	NM_199068	overlap	1434655_at,1421759_a_at
20346	NM_009152	overlap	1449865_at,1420416_at
18439	NM_011027	overlap	1439787_at,1419853_a_at
330177	AK039665	overlap	1455733_at,1435964_a_at
16590	X65997	overlap	1452514_a_at,1415900_a_at
68184	NM_026603	overlap	1420368_at,1420367_at
77462	AK015791	overlap	1453710_at,1425318_a_at
231042	NM_153092	overlap	1424889_at,1456773_at
75610	AK008356	overlap	1430895_at,1441950_s_at
231134	AK170454	overlap	1434812_s_at,1442869_at
18438	NM_011026	overlap	1425525_a_at,1452527_a_at
74596	NM_173370	overlap	1428680_at,1456114_at
19046	NM_172707	overlap	1433540_x_at,1426205_at
319862	AK045831	overlap	1439673_at,1458724_at
65254	NM_023047	overlap	1441246_s_at,1449290_at
11576	NM_007423	overlap	1416646_at,1416645_a_at
67870	NM_026421	overlap	1437327_x_at,1423705_at
100929	NM_178897	overlap	1446070_at,1426781_at
52323	NM_026448	overlap	1428091_at,1452660_s_at
67054	NM_025939	overlap	1423564_a_at,1423565_at
54403	NM_018760	overlap	1426432_a_at,1421225_a_at
107976	NM_181281	overlap	1426312_at,1426313_at
NA	NA	overlap	1422327_s_at,1422326_at
14467	NM_008095	overlap	1446137_at,1419484_a_at
15932	AK045330	overlap	1449230_at,1418793_at
67151	AK145487	overlap	1423386_at,1423387_at
NA	NA	overlap	1441557_at,1459779_s_at
67956	NM_030241	overlap	1426406_at,1460687_at
70717	NM_027519	overlap	1426937_at,1452244_at
52064	NM_026504	overlap	1417264_at,1417265_s_at
55985	NM_018866	overlap	1417851_at,1448859_at
14284	AK145822	overlap	1422931_at,1437247_at
231670	AB093270	overlap	1451543_at,1452828_at
75010	NM_029141	overlap	1429353_a_at,1432401_a_at
17855	NM_023556	overlap	1418052_at,1430619_a_at
19159	NM_011182	overlap	1431707_a_at,1418758_a_at
15507	NM_013560	overlap	1422943_a_at,1425964_x_at
14190	NM_008013	overlap	1421855_at,1421854_at
68796	NM_144525	overlap	1424805_a_at,1424806_s_at
320827	AK122469	overlap	1439171_at,1434645_at
72399	NM_028227	overlap	1416738_at,1416739_a_at
52206	NM_024213	overlap	1423931_s_at,1423930_at
20348	NM_013657	overlap	1429348_at,1420696_at
22612	NM_009535	overlap	1418470_at,1449090_a_at
71382	NM_027777	overlap	1428716_at,1440267_at
57816	NM_021344	overlap	1418744_s_at,1418743_a_at
67604	BC019557	overlap	1451700_a_at,1428528_at
14772	NM_019497	overlap	1454152_a_at,1420355_at
20657	NM_011435	overlap	1417634_at,1417633_at
74610	NM_029020	overlap	1423713_at,1422015_a_at
20018	NM_181730	overlap	1451120_at,1448287_at
231549	NM_178701	overlap	1433506_at,1433505_a_at
56433	AK004103	overlap	1417659_at,1417660_s_at
19712	NM_011263	overlap	1425565_at,1425564_at
116701	NM_054071	overlap	1447878_s_at,1451912_a_at
100710	AK041682	overlap	1441553_at,1435242_at
78894	NM_030210	overlap	1456081_a_at,1423797_at
22697	NM_011757	overlap	1449732_at,1420095_s_at
11518	NM_013457	overlap	1450054_at,1420954_a_at
NA	NA	overlap	1443039_at,1443040_x_at
231798	NM_146164	overlap	1424878_at,1451522_s_at
68095	NM_023429	overlap	1449889_a_at,1424952_at
19822	NM_011278	overlap	1423654_a_at,1451072_a_at
17830	BC021401	overlap	1449587_a_at,1451637_a_at
13486	NM_026106	overlap	1416019_at,1416018_at
56715	NM_019983	overlap	1419067_a_at,1419069_at
13406	NM_016779	overlap	1443746_x_at,1443745_s_at
20537	NM_019810	overlap	1455431_at,1419057_at
50765	NM_015799	overlap	1425381_a_at,1459994_x_at
NA	NA	overlap	1455988_a_at,1423517_at
109305	NM_175423	overlap	1424990_at,1424989_at
50791	AK147530	overlap	1420532_at,1454855_at
12704	AF086824	overlap	1426028_a_at,1427669_a_at
71778	BC057606	overlap	1444486_at,1426530_a_at
75991	NM_153567	overlap	1427024_at,1452286_at
243308	NM_183025	overlap	1443379_at,1457028_at
269642	NM_001001985	overlap	1435842_at,1436702_at
80911	AK028818	overlap	1437352_at,1420684_at
19047	NM_013636	overlap	1450149_a_at,1452046_a_at
280662	BC100597	overlap	1427561_a_at,1427440_a_at
68303	NM_026667	overlap	1448648_at,1417272_at
66845	AK041771	overlap	1448190_at,1425843_at
215160	BC018360	overlap	1426443_at,1426444_at
66999	NM_025895	overlap	1416508_at,1448374_at
57915	AK154591	overlap	1419446_at,1419447_s_at
NA	NA	overlap	1452776_a_at,1420535_a_at
100952	NM_133918	overlap	1431834_a_at,1416414_at
11553	NM_007418	overlap	1457328_at,1422335_at
67593	AK161377	overlap	1430120_at,1453408_s_at
231571	AK166574	overlap	1435034_at,1424559_at
71184	AK016772	overlap	1432549_s_at,1431654_at
117167	NM_054098	overlap	1460197_a_at,1425829_a_at
80909	NM_030719	overlap	1437252_at,1422151_at
209683	BC002262	overlap	1419584_at,1449520_at
12452	NM_007635	overlap	1448364_at,1416488_at
17448	NM_008617	overlap	1433984_a_at,1416478_a_at
72475	NM_023672	overlap	1427917_s_at,1425940_a_at
242785	NM_001033352	overlap	1437897_at,1428081_at
69151	NM_026963	overlap	1429306_at,1429307_s_at
66290	NM_024173	overlap	1423255_at,1423256_a_at
230857	AK163790	overlap	1434177_at,1455741_a_at
18027	NM_010905	overlap	1421162_a_at,1427733_a_at
67123	BC065996	overlap	1450893_a_at,1423185_a_at
212377	BC094429	overlap	1427147_at,1439562_at
269593	NM_024452	overlap	1416469_at,1448352_at
68350	NM_026689	overlap	1434118_at,1451401_a_at
24018	AK002922	overlap	1425844_a_at,1448714_at
12801	NM_007726	overlap	1434172_at,1419425_at
26563	BC095933	overlap	1429312_s_at,1451014_at
17096	BC031547	overlap	1425598_a_at,1451318_a_at
21898	NM_021297	overlap	1418162_at,1418163_at
56036	AK048244	overlap	1432195_s_at,1454149_a_at
319885	NM_177027	overlap	1438580_at,1439033_at
68394	NM_026714	overlap	1453639_s_at,1425043_s_at
18392	BC015073	overlap	1443172_at,1422663_at
260305	NM_153424	overlap	1434024_at,1431329_at
230861	BC079885	overlap	1426833_at,1446145_at
74164	AK007054	overlap	1442397_at,1428248_at
269582	AK051966	overlap	1441984_at,1456280_at
20530	BC029183	overlap	1416654_at,1453721_a_at
384061	NM_027402	overlap	1435115_at,1453135_at
66433	NM_181391	overlap	1446844_at,1454640_at
140546	NM_080469	overlap	1425265_a_at,1427761_at
67106	AK009527	overlap	1453781_at,1426266_s_at
NA	NA	overlap	1426267_at,1452006_x_at
242662	AK122226	overlap	1459042_at,1435971_at
27981	AB041555	overlap	1417001_a_at,1448538_a_at
64424	BC034783	overlap	1419058_at,1435057_x_at
60599	NM_021897	overlap	1416926_at,1416927_at
75062	BC092058	overlap	1432488_a_at,1423811_at
17769	AK150159	overlap	1422132_at,1434087_at
15208	NM_010419	overlap	1423146_at,1456010_x_at
12371	AK162863	overlap	1426125_a_at,1437537_at
100465	NM_175308	overlap	1440919_at,1459919_a_at
20529	NM_175090	overlap	1455285_at,1433750_at
67087	NM_023465	overlap	1417567_at,1431694_a_at
12399	NM_019732	overlap	1421467_at,1440275_at
12757	BC057660	overlap	1434540_a_at,1421062_s_at
100213	NM_001037709	overlap	1426792_s_at,1426791_at
100201	NM_181401	overlap	1454709_at,1433735_a_at
22642	AK134251	overlap	1416224_at,1443041_at
69655	AK139809	overlap	1429602_at,1443664_s_at
14084	NM_007983	overlap	1418242_at,1434370_s_at
67182	NM_026018	overlap	1417689_a_at,1455477_s_at
NA	M77174	overlap	1418669_at,1418670_s_at
18782	NM_011109	overlap	1454157_a_at,1418987_at
12913	NM_013497	overlap	1424740_at,1424741_s_at
78806	NM_030189	overlap	1454096_a_at,1430682_at
213499	BC058667	overlap	1427071_at,1435356_at
100383	NM_133889	overlap	1427270_a_at,1452372_at
11641	NM_001035533	overlap	1455870_at,1449168_a_at
230027	AK035318	overlap	1437364_at,1436351_at
209131	NM_172468	overlap	1456479_at,1437120_at
65945	NM_023051	overlap	1421860_at,1421861_at
230259	NM_001015681	overlap	1436852_at,1455613_at
69073	NM_133707	overlap	1417797_a_at,1417798_at
14050	NM_210071	overlap	1435443_at,1425989_a_at
320500	NM_177175	overlap	1458866_at,1444280_at
77739	AK132420	overlap	1442063_at,1437429_at
192185	AK164862	overlap	1416249_at,1416248_at
11428	NM_007386	overlap	1423644_at,1456728_x_at
76608	NM_175244	overlap	1423913_at,1434293_at
11639	NM_009647	overlap	1450387_s_at,1421830_at
170707	AK133251	overlap	1419277_at,1419278_at
72938	AK013636	overlap	1453016_at,1425935_at
384009	NM_027450	overlap	1428492_at,1452803_at
26922	NM_025297	overlap	1417098_s_at,1417097_at
100317	NM_133886	overlap	1426699_at,1452150_at
110198	NM_025337	overlap	1458300_at,1417294_at
230598	NM_146150	overlap	1424391_at,1449716_s_at
66434	AK008077	overlap	1429115_at,1453033_at
67916	NM_080555	overlap	1429514_at,1448908_at
19891	NM_011284	overlap	1454011_a_at,1416433_at
72685	NM_198412	overlap	1431216_s_at,1433596_at
14664	NM_008135	overlap	1431812_a_at,1417636_at
13858	AY190610	overlap	1440729_at,1419251_at
NA	NA	overlap	1456530_x_at,1455994_x_at
21350	NM_009317	overlap	1450517_at,1460309_at
17389	NM_019724	overlap	1422626_at,1443412_s_at
22178	NM_031202	overlap	1415861_at,1415862_at
623474	BC057604	overlap	1434734_at,1456674_at
66407	NM_025544	overlap	1456109_a_at,1449294_at
230737	NM_145552	overlap	1426579_at,1437565_a_at
17357	NM_010807	overlap	1435415_x_at,1415922_s_at
68493	NM_026742	overlap	1427997_at,1435333_at
12395	NM_009822	overlap	1448785_at,1427640_a_at
56401	AK132262	overlap	1452752_at,1421462_a_at
17175	BC013893	overlap	1420524_a_at,1451759_at
230971	BC039980	overlap	1437057_at,1437058_at
230721	BC056432	overlap	1421046_a_at,1451296_x_at
56228	NM_019586	overlap	1417723_at,1448824_at
109331	NM_182999	overlap	1452361_at,1449664_s_at
13542	AK155349	overlap	1437301_a_at,1450978_at
74155	NM_133753	overlap	1416129_at,1419816_s_at
109077	NM_176843	overlap	1434011_a_at,1417887_at,1434012_at
11551	AK141573	overlap	1433601_at,1433600_at,1423022_at
83921	BC019745	overlap	1451458_at,1445918_at,1424711_at
20874	NM_009289	overlap	1419092_a_at,1449336_a_at,1425977_a_at
225888	AK082660	overlap	1442764_at,1451817_at,1455171_at
107338	BC076569	overlap	1415709_s_at,1415757_at,1438207_at
23972	NM_011864	overlap	1434510_at,1421989_s_at,1421987_at
18011	NM_021360	overlap	1453527_a_at,1460343_at,1451872_a_at
28000	BC004070	overlap	1460633_at,1419839_x_at,1449635_at
27360	AK144174	overlap	1423298_at,1426574_a_at,1423297_at
60527	NM_021890	overlap	1418773_at,1449219_at,1435910_at
22668	BC009091	overlap	1423750_a_at,1459765_s_at,1422321_a_at
69104	NM_027314	overlap	1452925_a_at,1428843_at,1430994_at
16551	AK050778	overlap	1452315_at,1452314_at,1435306_a_at
226178	AK169294	overlap	1451743_at,1433717_at,1425529_s_at
319740	NM_177319	overlap	1460026_s_at,1424550_at,1439841_at
109168	NM_146091	overlap	1424498_at,1451376_at,1424499_s_at
93685	NM_053103	overlap	1431179_at,1435625_at,1432068_a_at
NA	NA	overlap	1439399_a_at,1454703_x_at,1437658_a_at
20510	NM_009199	overlap	1448299_at,1460386_a_at,1425415_a_at
54391	NM_019437	overlap	1416229_at,1415737_at,1416230_at
14682	NM_008139	overlap	1428938_at,1429559_at,1428939_s_at
NA	NA	overlap	1431073_at,1432161_a_at,1432162_s_at
70769	NM_001039353	overlap	1428870_at,1450087_a_at,1428869_at
12894	NM_013495	overlap	1434866_x_at,1438156_x_at,1460409_at
13660	NM_010119	overlap	1416010_a_at,1416011_x_at,1448175_at
14675	NM_008137	overlap	1447791_s_at,1420385_at,1449848_at
226252	NM_145505	overlap	1423875_at,1423876_at,1455429_at
NA	NA	overlap	1439695_a_at,1449612_x_at,1419792_at
108123	BC026977	overlap	1424070_at,1424069_at,1443366_at
93887	NM_053141	overlap	1441994_at,1450216_at,1441358_at
225160	NM_153552	overlap	1424641_a_at,1424642_at,1420042_at
21413	AK133885	overlap	1416723_at,1416724_x_at,1424089_a_at
108857	BC091647	overlap	1436597_at,1448008_at,1455759_a_at
225131	NM_153085	overlap	1451494_at,1451495_at,1437426_at
12385	NM_009818	overlap	1437807_x_at,1448149_at,1436631_at
24010	NM_011879	overlap	1423791_at,1435988_x_at,1451113_a_at
56070	BC040284	overlap	1450100_a_at,1434434_s_at,1421033_a_at
66943	BC008231	overlap	1431238_at,1426567_a_at,1430125_s_at
56736	NM_020012	overlap	1425929_a_at,1422429_at,1431030_a_at
12322	NM_177407	overlap	1437125_at,1442707_at,1457311_at
71302	NM_175164	overlap	1440688_at,1430957_at,1435694_at
16210	NM_008378	overlap	1446750_at,1446751_s_at,1415911_at
52662	AK040289	overlap	1452343_at,1427182_s_at,1427181_at
319195	NM_001002239	overlap	1436822_x_at,1435791_x_at,1453752_at
20496	NM_009194	overlap	1417623_at,1417622_at,1448780_at
56515	NM_207623	overlap	1454064_a_at,1419368_a_at,1419369_at
12978	AK171241	overlap	1419872_at,1419873_s_at,1423593_a_at
71132	NM_027687	overlap	1451946_a_at,1430007_a_at,1424558_a_at
66307	NM_025478	overlap	1425053_at,1425051_at,1425050_at
14585	BC011532	overlap	1439015_at,1450440_at,1421973_at
58178	AK046724	overlap	1421509_at,1425864_a_at,1436662_at
18719	NM_008846	overlap	1421833_at,1450389_s_at,1421834_at
NA	AK141670	overlap	1423141_at,1423140_at,1450872_s_at
55947	BC072667	overlap	1442329_at,1417904_at,1432097_a_at
67706	NM_026325	overlap	1449842_at,1436963_x_at,1455874_at
66514	NM_025610	overlap	1424395_at,1424396_a_at,1460360_at
16319	NM_016692	overlap	1423092_at,1423093_at,1439436_x_at
78891	BC034519	overlap	1436804_s_at,1430354_x_at,1451051_a_at
71041	NM_027654	overlap	1424081_at,1454120_a_at,1432108_at
56454	NM_153554	overlap	1415836_at,1435855_x_at,1437325_x_at
12868	NM_007750	overlap	1436409_at,1448222_x_at,1416112_at
208449	NM_144792	overlap	1436499_at,1426576_at,1426575_at
52874	AK141893	overlap	1426932_at,1426931_s_at,1434173_s_at
75735	AF347700	overlap	1418715_at,1431028_a_at,1457110_at
68505	BC051479	overlap	1429834_a_at,1454825_at,1438205_at
14544	NM_010266	overlap	1422868_s_at,1435749_at,1435748_at
23825	NM_001038231	overlap	1421081_a_at,1421082_s_at,1421083_x_at
68539	NM_134142	overlap	1437008_x_at,1416033_at,1416032_at
56248	NM_021299	overlap	1423717_at,1423718_at,1432436_a_at
12675	NM_007700	overlap	1417091_at,1451383_a_at,1428210_s_at
108101	NM_153795	overlap	1456014_s_at,1433963_a_at,1433964_s_at
21873	BC039924	overlap	1434599_a_at,1450984_at,1434600_at
72065	NM_172413	overlap	1428119_a_at,1437016_x_at,1460430_at
20603	NM_009214	overlap	1434190_at,1421052_a_at,1428699_at
56364	BC082320	overlap	1447326_s_at,1455017_a_at,1417794_at
50790	NM_207625	overlap	1418911_s_at,1451828_a_at,1433531_at
50786	NM_015819	overlap	1450047_at,1420938_at,1420939_at
18744	BC037616	overlap	1451792_a_at,1426449_a_at,1452083_a_at
320940	NM_001037863	overlap	1442367_at,1455083_at,1452496_at
171170	NM_134163	overlap	1434678_at,1422836_at,1442549_at
19820	NM_011276	overlap	1417250_at,1418730_at,1439403_x_at
76763	BC026425	overlap	1453920_a_at,1424124_at,1438834_at
83453	BC050818	overlap	1456722_at,1424945_at,1421295_at
236915	AK163874	overlap	1435974_at,1436577_at,1436258_at
56397	NM_019768	overlap	1456743_x_at,1439413_x_at,1415778_at
110639	NM_026662	overlap	1454843_at,1420638_at,1420637_at
15161	NM_008224	overlap	1450439_at,1433736_at,1421972_s_at
53381	NM_016764	overlap	1416166_a_at,1416167_at,1431269_at
71458	NM_029510	overlap	1452910_at,1428773_s_at,1429438_at
26905	BC063755	overlap	1421895_at,1423744_x_at,1451090_a_at
67117	NM_025975	overlap	1449928_at,1420614_at,1449929_at
13193	BC057010	overlap	1418140_at,1418139_at,1418141_at
171486	NM_138309	overlap	1456746_a_at,1423965_at,1423966_at
12393	AF005936	overlap	1426034_a_at,1425389_a_at,1424704_at
109801	NM_025374	overlap	1451240_a_at,1424108_at,1424109_a_at
14885	NM_010364	overlap	1448585_at,1437163_x_at,1417093_a_at
15511	AK165042	overlap	1452318_a_at,1427127_x_at,1427126_at
66229	AK090082	overlap	1439780_at,1426386_at,1452049_at
71765	NM_027910	overlap	1448164_at,1454747_a_at,1415991_a_at
19280	NM_011218	overlap	1426795_at,1427688_a_at,1426794_at
224826	AK147445	overlap	1429515_at,1427163_at,1429516_at
225027	AK032861	overlap	1424883_s_at,1436871_at,1424033_at
70544	BC019420	overlap	1424045_at,1453591_at,1430282_at
68799	NM_178615	overlap	1428429_at,1428430_at,1442811_at
12488	NM_009847	overlap	1420907_at,1420908_at,1420906_at
65960	NM_023053	overlap	1426179_a_at,1450388_s_at,1421832_at
72238	AK005461	overlap	1430808_at,1443896_at,1439544_at
14755	AK170431	overlap	1435416_x_at,1437999_x_at,1415946_at
26407	NM_011948	overlap	1421450_a_at,1450253_a_at,1459800_s_at
20662	Z11574	overlap	1421884_at,1421886_at,1421885_at
20463	NM_009187	overlap	1432264_x_at,1432263_a_at,1421772_a_at
80859	NM_030612	overlap	1417483_at,1457404_at,1448728_a_at
67102	NM_025967	overlap	1424724_a_at,1451466_at,1429897_a_at
56722	NM_019980	overlap	1448294_at,1416303_at,1416304_at
21844	BC065126	overlap	1444373_at,1418057_at,1453887_a_at
14852	AK032059	overlap	1426737_at,1426736_at,1452168_x_at
16142	AK008421	overlap	1427292_at,1424931_s_at,1430523_s_at
16522	NM_010606	overlap	1425707_a_at,1450294_a_at,1425044_at
13356	AK131988	mixed_overlap	1421810_at,1449234_at,1435276_a_at
74102	NM_028756	overlap	1419971_s_at,1423457_at,1423458_at
104156	AK080674	overlap	1428142_at,1450082_s_at,1420998_at
14450	AK168445	overlap	1424435_a_at,1424436_at,1416283_at
20462	BC057996	overlap	1441466_at,1419543_a_at,1427432_a_at
66609	NM_133679	overlap	1430546_at,1430547_s_at,1451473_a_at
12549	NM_020260	overlap	1455164_at,1443255_s_at,1450255_at
66690	BC027261	overlap	1418041_at,1418040_at,1448924_at
22268	NM_178924	overlap	1455464_x_at,1435831_at,1457065_at
66626	AK028439	overlap	1460172_at,1447951_at,1448193_at
545156	AK088732	overlap	1457899_at,1442554_s_at,1429796_at
13837	NM_010140	overlap	1425575_at,1426057_a_at,1425574_at
78913	AK173009	overlap	1452612_at,1429886_at,1427950_at
13731	BC041670	overlap	1425272_at,1425273_s_at,1433670_at
70620	NM_023585	overlap	1417983_a_at,1417984_at,1429131_at
17174	NM_008555	overlap	1419677_at,1425985_s_at,1438602_s_at
69009	NM_026909	overlap	1426428_at,1452069_a_at,1426429_at
22195	NM_009456	overlap	1417908_s_at,1417907_at,1448879_at
171212	NM_134189	overlap	1418194_at,1440493_at,1418195_at
16010	NM_010517	overlap	1423756_s_at,1437405_a_at,1423757_x_at
13649	NM_207655	overlap	1451530_at,1424932_at,1460420_a_at
103583	AK149139	overlap	1425461_at,1437468_x_at,1425462_at
19062	NM_008916	overlap	1416195_at,1456412_a_at,1438446_x_at
17762	U12916	overlap	1424719_a_at,1417885_at,1455028_at
67608	NM_026272	overlap	1425344_at,1451678_at,1451677_at
12928	AF239673	overlap	1416201_at,1425855_a_at,1448248_at
19058	NM_024459	overlap	1433591_at,1421786_at,1450368_a_at
66983	NM_025884	overlap	1423338_at,1450942_at,1423339_s_at
20747	BC043131	overlap	1416524_at,1416525_at,1455510_at
13591	AK031239	overlap	1416301_a_at,1416302_at,1448293_at
279766	NM_177370	overlap	1438548_x_at,1454719_at,1433760_a_at
11841	NM_007477	overlap	1438661_a_at,1416459_at,1416458_at
26420	NM_016961	overlap	1421878_at,1421877_at,1421876_at
68564	NM_001024205	overlap	1455387_at,1428583_at,1435632_at
68585	NM_024226	overlap	1452649_at,1421116_a_at,1437224_at
69077	NM_178616	overlap	1429370_a_at,1456059_at,1437080_s_at
217069	BC006908	overlap	1426415_a_at,1419879_s_at,1425974_a_at
192197	NM_138681	overlap	1423528_at,1428454_at,1458557_at
59040	NM_021536	overlap	1423533_a_at,1441758_at,1440853_at
170749	NM_133215	overlap	1459874_s_at,1418150_at,1418151_at
11541	NM_007413	overlap	1434772_at,1450214_at,1434430_s_at
67468	NM_026178	overlap	1435645_at,1423489_at,1423488_at
11975	AB022321	overlap	1425227_a_at,1417632_at,1460650_at
69723	NM_027186	overlap	1457621_at,1441814_s_at,1428828_at
76758	BC109336	overlap	1430658_a_at,1453438_x_at,1430236_s_at
54141	NM_017407	overlap	1433892_at,1433893_s_at,1427498_a_at
55943	NM_018768	overlap	1418089_at,1418088_a_at,1453631_at
22627	NM_009536	overlap	1426385_x_at,1426384_a_at,1435702_s_at
68385	AK046577	overlap	1452132_at,1426616_at,1430084_at
12464	NM_009837	overlap	1433447_x_at,1438560_x_at,1415867_at
66910	NM_025838	overlap	1429058_at,1429495_at,1429059_s_at
94092	AK087112	mixed_overlap	1452362_at,1460629_at,1437135_at
319162	NM_178218	overlap	1435865_at,1435866_s_at,1455712_at
26941	NM_012030	overlap	1450982_at,1438116_x_at,1438115_a_at
83395	NM_031183	overlap	1427787_at,1437788_at,1442342_at
52615	NM_199196	overlap	1452364_at,1427253_s_at,1420021_s_at
76380	BC048677	overlap	1429569_a_at,1427205_x_at,1432522_s_at
72795	BC037111	overlap	1427114_at,1430043_at,1436138_at
NA	NA	overlap	1436786_at,1436785_a_at,1436787_x_at
192157	NM_138657	overlap	1420766_at,1434834_at,1455402_at
22433	NM_013842	overlap	1437223_s_at,1420011_s_at,1420886_a_at
72486	NM_026047	overlap	1431624_a_at,1428498_at,1458636_at
114874	AK129425	overlap	1455321_at,1427289_at,1454070_a_at
13134	NM_001038610	overlap	1420695_at,1433743_at,1420694_a_at
213053	NM_144808	overlap	1427035_at,1438490_at,1425649_at
71838	NM_027949	overlap	1449800_x_at,1432386_a_at,1428659_at
67554	BC022676	overlap	1425948_a_at,1425949_at,1420835_at
72972	NM_028407	overlap	1453240_a_at,1452223_s_at,1431972_a_at
15381	NM_016884	overlap	1460240_a_at,1418693_at,1458139_at
66573	NM_025943	overlap	1452792_at,1452793_at,1428469_a_at
268709	NM_183187	overlap	1435918_at,1434202_a_at,1434203_at
74430	AK016701	overlap	1430789_at,1431854_a_at,1438228_at
13618	NM_007904	overlap	1437347_at,1423594_a_at,1426314_at
29820	NM_013869	overlap	1425212_a_at,1448147_at,1415921_a_at
71978	AK010380	overlap	1453260_a_at,1429715_at,1437730_at
55946	NM_018829	overlap	1448309_at,1416374_at,1448308_at
105638	NM_172254	overlap	1433921_s_at,1431200_a_at,1455268_at
71147	NM_027695	overlap	1449685_s_at,1455395_at,1429699_at
24131	NM_001039073	overlap	1451999_at,1433783_at,1416752_at
105445	BC057692	overlap	1450932_s_at,1444028_s_at,1450931_at
83997	AK141597	overlap	1421215_a_at,1426457_at,1426458_at
11750	AK032013	overlap	1416138_at,1438764_at,1416137_at
14365	NM_021458	overlap	1449730_s_at,1421157_at,1450135_at
76789	NM_175245	overlap	1434663_at,1455052_a_at,1434664_at
12177	AY057069	overlap	1416922_a_at,1448525_a_at,1416923_a_at
21648	BC043018	overlap	1453473_a_at,1428116_a_at,1428117_x_at
66989	NM_025888	overlap	1448302_at,1416323_at,1416324_s_at
18515	NM_017463	overlap	1418894_s_at,1418893_at,1449261_at
19043	NM_011151	overlap	1451669_at,1425330_a_at,1426382_at
56055	NM_019581	overlap	1416691_at,1448437_a_at,1416690_at
22666	NM_009547	overlap	1420866_at,1420865_at,1420864_at
224938	NM_144859	overlap	1434383_at,1452328_s_at,1424442_a_at
67544	BC085163	overlap	1417142_at,1435668_at,1438427_at
15193	BC003741	overlap	1438912_at,1416597_at,1438913_x_at
66931	NM_025851	overlap	1419624_a_at,1436863_at,1449541_x_at
70101	NM_024442	overlap	1430173_x_at,1430172_a_at,1417277_at
21769	NM_148926	overlap	1452274_at,1426998_at,1419954_s_at
73229	BC064464	overlap	1453668_at,1444169_at,1440992_at
14289	NM_008039	mixed_overlap	1422953_at,1421661_at,1450583_s_at
224912	NM_177638	overlap	1455115_a_at,1424809_at,1434851_s_at
54393	BC054735	overlap	1437188_at,1422051_a_at,1455021_at
381110	NM_201361	overlap	1455063_at,1438035_at,1438036_x_at
57908	NM_207671	overlap	1421478_a_at,1425347_a_at,1425346_at
50873	AF250293	overlap	1426135_a_at,1420755_a_at,1449975_a_at
18771	BC052701	overlap	1421233_at,1450172_at,1437470_at
14651	NM_024284	overlap	1437519_x_at,1424171_a_at,1424172_at
80748	NM_030561	overlap	1434276_x_at,1416608_a_at,1416609_at
12211	NM_007566	overlap	1442959_at,1419562_at,1427488_a_at
51792	NM_016891	overlap	1438383_x_at,1438991_x_at,1415819_a_at
77889	NM_029999	overlap	1425208_at,1429088_at,1451629_at
24000	NM_011877	overlap	1419054_a_at,1419055_a_at,1453298_at
78767	AK011836	overlap	1431667_s_at,1430339_at,1431666_at
66204	AK027969	overlap	1439013_x_at,1421022_x_at,1450095_a_at
19088	NM_011158	overlap	1430640_a_at,1456475_s_at,1438664_at
58185	AK151331	overlap	1421009_at,1436058_at,1421008_at
73389	NM_153198	overlap	1446269_at,1460367_at,1432143_a_at
399510	AK019468	overlap	1427084_a_at,1427376_a_at,1427083_a_at
22375	BC046232	overlap	1425106_a_at,1434813_x_at,1415694_at
104799	AK017096	mixed_overlap	1430314_at,1416096_at,1438983_x_at
214663	NM_181328	overlap	1423981_x_at,1423980_at,1423979_a_at
67963	NM_023409	overlap	1455768_at,1416901_at,1448513_a_at
94090	AK129109	overlap	1443989_at,1434249_s_at,1454886_x_at
74413	NM_028924	overlap	1425783_at,1439045_x_at,1451838_a_at
66272	AK148649	mixed_overlap	1450895_a_at,1431507_a_at,1423190_at
81535	NM_030750	overlap	1450015_x_at,1420821_at,1420822_s_at
26932	NM_012024	overlap	1428461_at,1428463_a_at,1452788_at
109711	NM_134156	overlap	1427385_s_at,1452415_at,1428585_at
19325	NM_016676	overlap	1429296_at,1453095_at,1422664_at
108089	AK172904	overlap	1421242_at,1438404_at,1421243_at
268527	NM_015764	overlap	1445324_s_at,1445323_at,1419593_at
73834	NM_023721	overlap	1416951_a_at,1416952_at,1438993_a_at
16428	NM_010583	overlap	1417171_at,1452518_a_at,1457120_at
216810	AK036788	overlap	1434385_at,1425659_at,1451795_at
22272	NM_025352	overlap	1430326_s_at,1427880_at,1452613_at
52897	NM_001039167	overlap	1436450_at,1456149_at,1427286_at
66152	NM_197979	overlap	1434340_at,1424364_a_at,1434341_x_at
68106	BC015307	overlap	1449633_s_at,1451180_a_at,1430559_at
78887	BC046305	overlap	1426787_at,1428778_at,1452195_s_at
13855	AK160782	overlap	1427226_at,1433915_s_at,1427225_at
108660	BC072613	overlap	1423897_at,1423896_a_at,1451157_at
20533	NM_011403	overlap	1431743_a_at,1416464_at,1434502_x_at
22671	AB013097	overlap	1456108_x_at,1460385_a_at,1418360_at
28081	AK158872	overlap	1449257_at,1449258_at,1418887_a_at
27364	NM_013761	overlap	1438549_a_at,1455045_at,1419664_at
12450	NM_009831	overlap	1450016_at,1420827_a_at,1450017_at
76025	AK006565	overlap	1421476_a_at,1451688_s_at,1433709_at
18472	AK147309	overlap	1460199_a_at,1417086_at,1427703_at
14394	NM_010250	overlap	1421280_at,1421281_at,1436889_at
26572	NM_011991	overlap	1416678_at,1458259_x_at,1443570_at
16211	AK169171	overlap	1416925_at,1451967_x_at,1434357_a_at
14055	AK045374	overlap	1429630_at,1429629_at,1418290_a_at
18195	NM_008740	overlap	1422455_s_at,1430409_at,1422456_at
12330	NM_007597	overlap	1428935_at,1415692_s_at,1422845_at
20742	NM_009260	overlap	1419255_at,1451830_a_at,1419256_at
NA	NA	overlap	1426660_x_at,1426659_a_at,1437975_a_at
14248	AK169773	overlap	1416044_at,1439356_at,1448189_a_at
22210	NM_009458	overlap	1423107_at,1430177_at,1423106_at
18099	NM_008702	overlap	1435970_at,1456467_s_at,1419112_at
12189	BC068303	overlap	1424630_a_at,1451417_at,1424629_at
16400	NM_013565	overlap	1421997_s_at,1455158_at,1460305_at
21927	AK172287	overlap	1448863_a_at,1417865_at,1417866_at
19364	AB052834	overlap	1425944_a_at,1443891_at,1422770_at
15366	NM_013552	overlap	1450156_a_at,1450157_a_at,1425815_a_at
442801	AK051749	overlap	1457172_at,1440358_at,1455522_at
68066	NM_026542	overlap	1439410_x_at,1456176_x_at,1453111_a_at
14783	NM_010345	overlap	1425458_a_at,1425457_a_at,1430164_a_at
104112	NM_134037	overlap	1451666_at,1439459_x_at,1425326_at
15525	NM_008300	overlap	1416146_at,1435194_at,1416147_at
56697	NM_019921	overlap	1421121_at,1441829_s_at,1428482_at
12702	NM_007707	overlap	1456212_x_at,1416576_at,1455899_x_at
216987	NM_144826	overlap	1451378_at,1424500_at,1424501_at
327958	NM_001024927	overlap	1458956_at,1455140_at,1445004_a_at
56193	NM_019549	overlap	1448749_at,1417523_at,1448748_at
55963	BC043483	overlap	1423549_at,1456003_a_at,1423550_at
30939	AK008704	overlap	1424105_a_at,1438390_s_at,1419620_at
76884	BC056974	overlap	1428347_at,1442167_at,1449273_at
66313	AK036718	overlap	1429046_at,1429045_at,1454894_at
20382	NM_011358	overlap	1415807_s_at,1452439_s_at,1427504_s_at
54710	NM_018805	overlap	1421331_at,1442816_at,1433977_at
21807	NM_207652	overlap	1425742_a_at,1454758_a_at,1454971_x_at
12050	BC040369	overlap	1430454_x_at,1430453_a_at,1423572_at
105559	NM_175341	overlap	1433754_at,1436858_at,1455827_at
74480	NM_001037221	overlap	1454382_at,1429449_at,1436356_at
66854	AF145374	overlap	1429494_at,1454650_at,1425621_at
213469	NM_145219	overlap	1433667_at,1436238_at,1460546_at
12339	NM_009796	overlap	1423096_at,1423098_at,1423097_s_at
23888	BC023448	overlap	1419688_at,1437417_s_at,1441438_at
21974	NM_009409	overlap	1416732_at,1448458_at,1416731_at
219189	AK154108	overlap	1424904_at,1455376_at,1431800_at
73181	NM_023699	overlap	1454369_a_at,1423379_at,1423380_s_at
268739	NM_198249	overlap	1436768_x_at,1455810_a_at,1438485_at
54196	AK032172	overlap	1422850_at,1422849_a_at,1422848_a_at
105450	BC034871	overlap	1437123_at,1456768_a_at,1439518_at
105439	BC079866	overlap	1424823_s_at,1424822_at,1424824_at
11792	NM_009687	overlap	1437715_x_at,1456079_x_at,1416135_at
75339	NM_023773	overlap	1427524_a_at,1418388_s_at,1418387_at
73523	NM_028526	overlap	1430706_at,1430707_s_at,1453484_at
67630	NM_026283	overlap	1434402_at,1458408_at,1453730_at
13607	AJ243658	overlap	1449524_at,1419597_at,1419596_at
72459	NM_028242	overlap	1454760_at,1431059_x_at,1431058_at
75590	NM_029352	overlap	1433845_x_at,1433844_a_at,1454737_at
70495	NM_027439	overlap	1423662_at,1437688_x_at,1439456_x_at
236732	AK167666	overlap	1423741_at,1423742_at,1423740_a_at
108012	AK045558	overlap	1452657_at,1447903_x_at,1460036_at
11643	U10341	overlap	1451661_at,1451662_x_at,1419019_a_at
67050	NM_025937	overlap	1419763_at,1449589_x_at,1435662_at
13641	NM_010110	overlap	1418285_at,1451591_a_at,1418286_a_at
56726	NM_019989	overlap	1421871_at,1428107_at,1436997_x_at
56504	NM_019684	overlap	1431825_at,1447806_s_at,1418798_s_at
11740	NM_007451	overlap	1430542_a_at,1438360_x_at,1423772_x_at
14205	NM_010216	overlap	1438953_at,1438954_x_at,1449528_at
16506	AK033805	overlap	1455514_at,1421538_at,1446556_at
18416	BC024893	overlap	1425540_at,1420525_a_at,1436615_a_at
70008	NM_027286	overlap	1425103_at,1425102_a_at,1452138_a_at
24061	NM_019710	overlap	1417831_at,1417830_at,1417832_at
14815	NM_008173	overlap	1421866_at,1421867_at,1453860_s_at
53382	NM_016792	overlap	1423299_at,1435235_at,1436947_a_at
19877	AK171291	overlap	1423444_at,1450994_at,1423445_at
14164	NM_010197	overlap	1441042_at,1450869_at,1423136_at
24074	NM_175770	overlap	1441982_at,1423170_at,1423169_at
13476	NM_007874	overlap	1438001_x_at,1426376_at,1419398_a_at
70361	NM_027400	overlap	1428130_at,1452671_s_at,1428129_at
21453	BC057342	overlap	1423601_s_at,1423600_a_at,1424643_at
12916	AK161366	overlap	1430847_a_at,1449037_at,1418322_at
19255	BC008269	overlap	1425197_at,1417140_a_at,1438562_a_at
16891	NM_010720	overlap	1421262_at,1450188_s_at,1421261_at
15531	NM_008306	overlap	1460436_at,1445505_at,1422044_at
59057	NM_021559	overlap	1426895_at,1450762_s_at,1422810_at
97884	NM_178640	overlap	1454842_a_at,1460105_at,1434135_at
12593	NM_009881	overlap	1418071_s_at,1418070_at,1448935_at
17129	NM_008541	overlap	1451873_a_at,1433641_at,1421047_at
20729	AK166532	overlap	1415794_a_at,1460164_at,1415795_at
14706	NM_010317	overlap	1417944_at,1417943_at,1447669_s_at
16195	NM_010560	overlap	1460295_s_at,1421239_at,1452843_at
26385	NM_001038018	overlap	1451672_at,1450480_a_at,1437436_s_at
67392	NM_026127	overlap	1431318_at,1419636_at,1419637_s_at
17260	AK132573	overlap	1421027_a_at,1421028_a_at,1451506_at
67433	NM_024201	overlap	1455248_at,1449096_at,1439538_at
19766	NM_009068	overlap	1439273_at,1419508_at,1449485_at
NA	NA	overlap	1422188_s_at,1422189_x_at,1450521_a_at
74386	NM_028904	overlap	1430805_s_at,1428625_a_at,1438573_at
71340	NM_024242	overlap	1419110_at,1449346_s_at,1425358_at
67797	NM_026382	overlap	1423633_at,1425319_s_at,1429908_at
218454	NM_172589	overlap	1454847_at,1434129_s_at,1434130_at
210992	NM_145376	overlap	1424459_at,1424460_s_at,1451359_at
66671	NM_023243	overlap	1456293_s_at,1418584_at,1418585_at
218035	NM_172120	overlap	1433666_s_at,1433665_at,1437901_a_at
218194	BC061691	overlap	1456606_a_at,1439022_at,1454832_at
70930	BC094941	overlap	1428950_s_at,1428951_at,1452974_at
13803	NM_007930	overlap	1450061_at,1420965_a_at,1420964_at
12763	AK145199	overlap	1447019_at,1428043_a_at,1421214_at
74559	NM_029001	overlap	1440354_at,1424098_at,1424097_at
12890	NM_009946	overlap	1436383_at,1421477_at,1455672_s_at
14026	NM_007965	overlap	1450106_a_at,1458889_at,1434920_a_at
20403	AK029325	overlap	1423184_at,1431772_a_at,1445375_at
20969	NM_011519	overlap	1448158_at,1415943_at,1415944_at
69554	AK051418	overlap	1442596_at,1435086_s_at,1460678_at
16593	BC055744	overlap	1428881_at,1417005_at,1448541_at
217473	NM_146033	overlap	1425936_a_at,1425482_s_at,1451724_at
75302	NM_172421	overlap	1439063_at,1444754_at,1453295_at
18191	AK042730	overlap	1438193_at,1432931_at,1439629_at
328110	BC030904	overlap	1452688_at,1428172_at,1428171_at
104771	AK004555	overlap	1441959_s_at,1424106_at,1451238_at
13435	NM_007872	overlap	1460324_at,1423064_at,1423063_at
211945	AK122464	overlap	1452517_at,1447807_s_at,1435053_s_at
68832	BC046986	overlap	1436519_a_at,1443615_at,1428085_at
19027	NM_198710	overlap	1422881_s_at,1422879_at,1422880_at
30954	NM_013929	overlap	1426323_x_at,1452020_a_at,1418377_a_at
18789	AK090096	overlap	1427544_a_at,1455836_at,1424216_a_at
104111	BC057113	overlap	1421960_at,1421959_s_at,1436928_s_at
NA	NM_027178	overlap	1427506_at,1452458_s_at,1436922_at
66055	NM_025323	overlap	1436681_x_at,1417054_a_at,1417055_at
NA	NA	overlap	1436057_at,1452183_a_at,1439380_x_at
15251	AK034087	overlap	1427418_a_at,1416035_at,1448183_a_at
13487	NM_021353	overlap	1453151_at,1429467_s_at,1427547_a_at
104806	NM_178912	overlap	1457730_at,1442106_at,1447935_at
217715	NM_145445	overlap	1437428_x_at,1451136_a_at,1434538_x_at
18174	AK148276	overlap	1452078_a_at,1417584_at,1426441_at
380993	NM_198644	overlap	1443774_at,1443775_x_at,1441676_at
17886	NM_022410	overlap	1417472_at,1440708_at,1420171_s_at
53357	NM_016915	overlap	1431278_s_at,1422147_a_at,1431277_at
68537	NM_026759	overlap	1460354_a_at,1424204_at,1435966_x_at
19230	NM_008971	overlap	1420874_at,1420875_at,1420873_at
14600	NM_010284	overlap	1417962_s_at,1451871_a_at,1451501_a_at
66120	BC021345	overlap	1425839_at,1417267_s_at,1425938_a_at
NA	NA	overlap	1421612_a_at,1450307_x_at,1421613_at
18162	NM_008728	overlap	1448024_at,1435184_at,1450286_at
223864	NM_144850	overlap	1424471_at,1424470_a_at,1438590_at
223665	AK140368	mixed_overlap	1453450_at,1451085_at,1433876_at
382985	NM_199476	overlap	1437221_at,1437476_at,1433773_at
18810	NM_201394	overlap	1437554_at,1419835_s_at,1434610_at
67040	NM_152806	overlap	1452155_a_at,1437773_x_at,1439037_at
16564	BC062896	overlap	1450738_at,1455029_at,1447236_at
319953	NM_178869	overlap	1436833_x_at,1426427_at,1443193_at
16402	NM_010577	overlap	1458996_at,1423267_s_at,1423268_at
69906	NM_172402	overlap	1435483_x_at,1453149_at,1429462_at
223922	AK140782	mixed_overlap	1420606_at,1425653_at,1437645_at
70113	NM_001013022	overlap	1439666_at,1443670_at,1443671_x_at
93686	NM_053104	overlap	1418247_s_at,1418245_a_at,1434938_at
26404	NM_009582	overlap	1438908_at,1417115_at,1456565_s_at
223774	NM_145477	overlap	1424818_at,1427557_at,1427558_s_at
109754	NM_029787	overlap	1425329_a_at,1422186_s_at,1422185_a_at
NA	NA	overlap	1422212_at,1422213_s_at,1437779_at
19946	NM_009083	overlap	1418273_a_at,1456266_at,1438076_at
66871	BC017626	overlap	1430520_at,1430521_s_at,1431146_a_at
28075	NM_134095	overlap	1460278_a_at,1460689_at,1457181_at
18414	NM_011019	overlap	1418674_at,1459217_at,1418675_at
74778	NM_029101	overlap	1444383_at,1448141_at,1456814_at
NA	NA	overlap	1436203_a_at,1436204_at,1435987_x_at
50493	BC037643	overlap	1424487_x_at,1424486_a_at,1421529_a_at
108030	NM_001039354	overlap	1435805_at,1438450_at,1456656_at
66859	BC055839	overlap	1454104_a_at,1429726_at,1429727_at
70615	NM_027480	overlap	1425731_at,1430902_at,1430776_s_at
110829	NM_026148	overlap	1418230_a_at,1418231_at,1418232_s_at
65971	NM_001017409	overlap	1425957_x_at,1450281_a_at,1429956_at
11735	AK090087	overlap	1457288_at,1425202_a_at,1451628_a_at
19714	BC048946	overlap	1451960_a_at,1426194_x_at,1424632_a_at
17761	NM_008635	overlap	1429894_a_at,1421835_at,1421836_at
14609	NM_010288	overlap	1438945_x_at,1415800_at,1415801_at
67345	AK009436	overlap	1431716_at,1427032_at,1444599_at
216445	AK080955	overlap	1424249_a_at,1436097_x_at,1449619_s_at
11793	NM_053069	overlap	1415684_at,1418236_s_at,1418235_at
14302	NM_010237	overlap	1426569_a_at,1421362_a_at,1426570_a_at
66118	NM_025364	overlap	1456626_a_at,1416095_x_at,1439438_a_at
12974	NM_026444	overlap	1450667_a_at,1422577_at,1422578_at
432486	NM_001004164	overlap	1435335_a_at,1456620_at,1452461_a_at
52705	NM_178610	overlap	1452658_at,1428084_at,1420139_s_at
74330	NM_028873	overlap	1426553_at,1437546_at,1437547_s_at
71361	NM_001039194	overlap	1431142_s_at,1455112_at,1431143_x_at
66848	NM_025799	overlap	1416047_at,1416046_a_at,1440313_at
12567	NM_009870	overlap	1422439_a_at,1422441_x_at,1422440_at
67588	NM_026259	overlap	1423842_a_at,1455763_at,1453633_a_at
56214	NM_019575	overlap	1421842_a_at,1450393_a_at,1430327_at
140740	NM_153055	overlap	1424924_at,1424926_at,1419819_s_at
16563	Y15894	overlap	1454107_a_at,1452499_a_at,1450052_at
15387	AK088462	overlap	1423684_at,1460547_a_at,1448176_a_at
57748	NM_021310	overlap	1420639_at,1451878_a_at,1420640_at
94253	AK172932	overlap	1441101_at,1456527_at,1460030_at
218543	NM_172592	overlap	1427134_at,1427135_at,1427136_s_at
19113	AK028371	overlap	1441873_at,1441874_x_at,1449529_s_at
12231	NM_013483	overlap	1425754_a_at,1419175_a_at,1451824_at
69716	AK142463	overlap	1429294_at,1429295_s_at,1446760_at
268697	BC080202	overlap	1416076_at,1419943_s_at,1448205_at
93681	NM_139141	overlap	1455778_at,1457756_at,1430334_at
66336	BC094280	overlap	1429095_at,1432361_a_at,1432362_at
21984	NM_009411	overlap	1415809_at,1438190_x_at,1415808_at
78038	NM_030026	overlap	1454840_at,1432472_a_at,1428021_at
16443	NM_010587	overlap	1421192_a_at,1459621_at,1425899_a_at
16419	NM_010580	overlap	1456133_x_at,1417533_a_at,1417534_at
66315	NM_001003971	overlap	1438413_at,1430974_a_at,1436860_at
73379	AK084652	overlap	1449891_a_at,1437635_at,1420526_at
75785	NM_029436	overlap	1429351_at,1436968_x_at,1451793_at
15260	BC060181	overlap	1436241_s_at,1450050_at,1450049_a_at
28185	NM_138599	overlap	1417192_at,1426676_s_at,1426675_at
22061	BC092537	overlap	1451876_a_at,1452027_a_at,1418158_at
208643	BC066103	overlap	1438686_at,1427037_at,1427036_a_at
72117	BC055846	overlap	1428409_at,1428970_at,1428410_at
106369	BC049737	overlap	1431782_s_at,1431781_at,1421048_a_at
224019	AB041601	overlap	1452234_s_at,1420191_s_at,1449770_x_at
67474	NM_023348	overlap	1423356_at,1423354_at,1423355_at
16516	NM_019664	overlap	1435354_at,1443054_at,1450185_a_at
67374	NM_023844	overlap	1431416_a_at,1449408_at,1431417_at
11877	BC056980	overlap	1450856_at,1423061_at,1450855_at
22042	NM_011638	overlap	1422966_a_at,1452661_at,1422967_a_at
67501	NM_001025615	overlap	1431072_a_at,1420523_at,1420522_at
75826	BC031652	overlap	1451717_s_at,1425466_at,1425465_a_at
16180	NM_134103	overlap	1449585_at,1442614_at,1421843_at
67014	NM_025910	overlap	1451042_a_at,1431939_a_at,1454066_at
13052	NM_001025192	overlap	1452391_at,1427321_s_at,1449949_a_at
212514	BC052381	overlap	1427030_at,1427031_s_at,1458174_at
68092	NM_026554	overlap	1423045_at,1423046_s_at,1450847_at
114128	NM_033521	overlap	1416148_at,1438365_x_at,1436915_x_at
266632	AK139992	overlap	1451749_at,1421670_a_at,1451750_at
15529	NM_008304	overlap	1417011_at,1417012_at,1448545_at
15424	NM_175730	overlap	1450832_at,1439885_at,1456301_at
14000	NM_026799	overlap	1438440_at,1438505_s_at,1428656_at
22763	BC006962	overlap	1449552_at,1458450_at,1419650_at
52521	AK170489	overlap	1425030_at,1453158_at,1438000_x_at
66218	NM_023172	overlap	1436803_a_at,1452184_at,1455934_at
78581	NM_030132	overlap	1455259_a_at,1429937_at,1447704_s_at
67154	NM_026002	overlap	1421110_at,1455129_at,1434882_at
68614	BC021361	overlap	1453091_s_at,1418860_a_at,1441021_at
75705	AK045250	overlap	1426378_at,1426380_at,1426379_at
54138	NM_016843	overlap	1438653_x_at,1422576_at,1450666_s_at
76740	NM_133766	overlap	1416132_at,1416131_s_at,1416133_at
105734	BC099838	overlap	1449646_s_at,1440377_at,1460743_at
56438	BC056992	overlap	1416578_at,1416577_a_at,1448387_at
12124	NM_007546	overlap	1449836_x_at,1420363_at,1420362_a_at
67041	NM_024188	overlap	1436750_a_at,1449059_a_at,1455804_x_at
11831	NM_175087	overlap	1447974_s_at,1441978_at,1459982_a_at
207911	AK134867	overlap	1428031_at,1454844_at,1454845_x_at
18141	NM_016714	overlap	1422719_s_at,1428328_at,1450722_at
216233	AK033206	overlap	1449109_at,1441476_at,1438470_at
216028	NM_178678	overlap	1434759_at,1434760_at,1434761_at
110532	NM_001024837	overlap	1421480_a_at,1443968_at,1434932_at
56442	NM_019760	overlap	1448108_at,1454811_a_at,1437513_a_at
72068	NM_028082	overlap	1454602_s_at,1454603_a_at,1436980_x_at
14479	AK122301	overlap	1455842_x_at,1454036_a_at,1436891_at
94221	AK171881	overlap	1453221_at,1450153_at,1421191_s_at
117599	NM_080446	overlap	1419236_at,1419235_s_at,1419234_at
320150	NM_172554	overlap	1455986_at,1458363_at,1434397_at
212862	BC031435	overlap	1426146_a_at,1455901_at,1435446_a_at
21423	AK146786	overlap	1452542_x_at,1427764_a_at,1426297_at
66687	NM_025706	overlap	1416060_at,1416062_at,1416061_at
15364	NM_010441	overlap	1450781_at,1450780_s_at,1422851_at
12461	AB041570	overlap	1433535_x_at,1433534_a_at,1416037_a_at
108037	NM_028230	overlap	1434204_x_at,1426423_at,1455084_x_at
208666	NM_145217	overlap	1451820_at,1425748_at,1455526_at
72472	BC052877	overlap	1440569_at,1436368_at,1434592_at
215929	NM_144821	overlap	1425596_at,1436109_at,1451760_s_at
16467	NM_178662	overlap	1434467_at,1434466_at,1454972_at
109272	NM_175418	overlap	1455645_at,1442769_at,1444341_at
74782	BC082561	overlap	1429403_x_at,1445433_at,1429402_at
67500	BC051052	overlap	1453319_at,1436156_at,1436157_at
52637	NM_134007	overlap	1416850_s_at,1416849_at,1443822_s_at
19340	NM_031874	overlap	1418891_a_at,1449259_at,1418890_a_at
56403	BC080309	overlap	1422769_at,1450743_s_at,1422768_at
69035	NM_026917	overlap	1423647_a_at,1423646_at,1455368_at
108837	BC060722	overlap	1434282_at,1454905_at,1439285_at
110446	NM_144784	overlap	1451271_a_at,1424182_at,1424183_at
102791	NM_133986	overlap	1420123_at,1424068_at,1420124_s_at
213827	NM_145985	overlap	1436062_at,1451089_a_at,1423743_at
235339	NM_145614	overlap	1426264_at,1426265_x_at,1452005_at
11804	NM_009691	overlap	1421889_a_at,1421887_a_at,1423739_x_at
20818	NM_009275	overlap	1425348_a_at,1421012_at,1450089_a_at
50875	NM_016963	overlap	1423088_at,1438556_a_at,1423089_at
244810	BC061211	overlap	1447300_at,1433434_at,1433435_at
71819	NM_024245	overlap	1450827_at,1455990_at,1453748_a_at
102774	NM_175325	overlap	1434460_at,1449734_s_at,1455823_at
235574	NM_175025	overlap	1434386_at,1431196_at,1437738_at
12649	BC053394	overlap	1449708_s_at,1439208_at,1450677_at
22003	NM_024427	overlap	1423049_a_at,1456623_at,1423721_at
17127	NM_016769	overlap	1450472_s_at,1450471_at,1454960_at
21406	AK078415	overlap	1439619_at,1421908_a_at,1427670_a_at
56295	NM_019814	overlap	1448359_a_at,1416481_s_at,1416480_a_at
56318	NM_019807	overlap	1419832_s_at,1453943_a_at,1441975_at
69091	NM_178027	overlap	1428247_at,1428246_at,1453762_at
57874	NM_021345	overlap	1454698_at,1452427_s_at,1433706_a_at
93730	NM_033322	overlap	1460200_s_at,1428974_s_at,1417170_at
68178	NM_026599	overlap	1452309_at,1421158_at,1443861_at
235542	AK035077	overlap	1444612_at,1437869_at,1455091_at
56469	NM_019663	overlap	1455611_at,1422581_at,1446448_at
320083	NM_177070	overlap	1437316_at,1439693_a_at,1439694_at
12564	NM_007667	overlap	1422052_at,1455365_at,1441690_at
71609	NM_001033161	overlap	1452622_a_at,1429117_at,1439910_a_at
18970	NM_011130	overlap	1439840_at,1434230_at,1434229_a_at
234329	NM_153110	mixed_overlap	1436701_at,1425647_at,1457831_at
12404	NM_019626	overlap	1423288_s_at,1423287_at,1423286_at
19663	AK012265	overlap	1455936_a_at,1437161_x_at,1425652_s_at
20288	L04275	overlap	1425434_a_at,1425435_at,1448061_at
234374	AK139073	overlap	1457947_at,1435681_s_at,1455563_at
234582	NM_001033533	overlap	1427962_at,1438316_a_at,1438715_at
30947	AK035614	overlap	1420748_a_at,1425390_at,1444049_at
234875	AK051200	overlap	1437709_x_at,1438631_x_at,1451351_at
71941	AK009937	overlap	1428524_at,1454186_a_at,1431778_at
58994	NM_021491	overlap	1438665_at,1422779_at,1450748_at
56199	NM_019552	overlap	1416403_at,1454265_a_at,1416402_at
14719	U82470	overlap	1417716_at,1430397_at,1417715_a_at
102103	AK043214	mixed_overlap	1436501_at,1436502_at,1454824_s_at
102294	NM_133969	mixed_overlap	1417071_s_at,1417070_at,1449034_at
102334	NM_133971	overlap	1448199_at,1416065_a_at,1429304_at
109006	NM_134141	overlap	1415910_s_at,1440356_at,1448140_at
12725	NM_007711	overlap	1433486_at,1416610_a_at,1433487_at
270035	NM_173012	overlap	1447987_at,1443076_at,1435499_at
320165	NM_199323	overlap	1429591_at,1429590_at,1454909_at
50768	AK147539	overlap	1450206_at,1436173_at,1460602_at
72042	BC010249	overlap	1416001_a_at,1425801_x_at,1436838_x_at
11739	BC003791	overlap	1424562_a_at,1455069_x_at,1434897_a_at
142682	NM_080855	overlap	1418170_a_at,1418168_at,1418169_at
18545	BC028982	overlap	1419085_at,1424944_at,1419084_a_at
18032	NM_010906	overlap	1436363_a_at,1436364_x_at,1423493_a_at
66818	NM_172396	overlap	1426646_at,1426647_at,1415705_at
13617	NM_010332	overlap	1451691_at,1433525_at,1460513_a_at
69129	NM_026951	overlap	1429407_at,1430856_at,1430857_s_at
73316	NM_029782	overlap	1453233_s_at,1431255_at,1453232_at
67384	NM_026121	overlap	1439024_at,1418707_at,1449186_at
97484	NM_139229	overlap	1426821_at,1423617_at,1451052_at
104158	NM_053200	overlap	1435370_a_at,1435371_x_at,1449081_at
18983	NM_011135	overlap	1460665_a_at,1430519_a_at,1423641_s_at
27967	NM_138585	overlap	1436885_a_at,1451896_a_at,1431770_at
234366	NM_145596	overlap	1423992_at,1451197_s_at,1445239_at
67439	NM_026156	overlap	1437281_x_at,1436886_x_at,1448278_at
52357	NM_133791	overlap	1417197_at,1448611_at,1417198_at
56445	NM_019794	overlap	1417182_at,1429476_s_at,1417183_at
74703	NM_029061	overlap	1432051_at,1453935_a_at,1431587_at
21843	NM_009383	overlap	1421148_a_at,1455675_a_at,1455676_x_at
54208	NM_019419	overlap	1451131_at,1423818_a_at,1423819_s_at
259300	AK029240	overlap	1424157_at,1424158_at,1435785_at
15135	NM_008221	overlap	1450621_a_at,1436717_x_at,1436823_x_at
243813	NM_175529	overlap	1440191_s_at,1440190_at,1455497_at
233328	BC072664	overlap	1451986_s_at,1451985_at,1437330_at
19060	NM_011155	overlap	1424116_x_at,1424115_at,1451242_a_at
209387	AK136456	overlap	1438716_at,1456494_a_at,1435665_at
19777	BC023029	overlap	1419274_at,1433913_at,1419273_at
19259	NM_013643	overlap	1423544_at,1425130_a_at,1425131_at
72242	NM_027403	overlap	1431889_x_at,1431888_s_at,1454091_at
78593	NM_020610	overlap	1431597_a_at,1418104_at,1448954_at
29877	NM_013886	overlap	1450924_at,1435977_at,1423252_at
79202	NM_023680	overlap	1422039_at,1422038_a_at,1426095_a_at
233103	BC060233	overlap	1433993_at,1433994_at,1438798_at
52855	NM_178611	overlap	1444040_at,1439067_at,1430447_a_at
14751	AK169681	overlap	1434814_x_at,1420997_a_at,1450081_x_at
84704	NM_033174	mixed_overlap	1421063_s_at,1415896_x_at,1415895_at
232944	AK146784	overlap	1453569_s_at,1456618_at,1439051_a_at
74737	NM_029078	overlap	1456489_at,1427159_at,1428724_at
117589	BC085155	overlap	1438744_at,1435010_at,1446319_at
666737	AK145781	overlap	1429331_at,1456201_at,1429332_at
26440	NM_011965	overlap	1415695_at,1436769_at,1436770_x_at
77252	AK078159	overlap	1453799_at,1431198_x_at,1435159_at
56843	NM_020277	overlap	1449224_at,1443413_s_at,1418783_at
17173	NM_008554	overlap	1432018_at,1422396_s_at,1460514_s_at
108116	NM_023908	overlap	1448918_at,1418030_at,1434537_at
67070	NM_025948	overlap	1428436_at,1428438_s_at,1428437_at
70233	NM_027353	overlap	1417224_a_at,1448624_at,1417223_at
56459	AK162789	overlap	1430021_a_at,1430022_at,1416443_a_at
20679	NM_011445	overlap	1434918_at,1427677_a_at,1426018_a_at
13593	AK220542	overlap	1428349_s_at,1460666_a_at,1452751_at
67150	NM_025999	overlap	1449087_at,1433655_at,1449086_at
69036	NM_026918	overlap	1428359_s_at,1434137_x_at,1428358_at
68077	NM_133831	overlap	1451121_a_at,1452409_at,1423803_s_at
11941	BC075643	overlap	1433888_at,1420403_at,1420402_at
17059	BC100580	mixed_overlap	1422066_x_at,1445399_at,1449570_at
67373	NM_023333	overlap	1422435_at,1422434_a_at,1422436_at
101118	NM_028990	overlap	1451133_s_at,1423821_at,1423822_a_at
50501	NM_015768	overlap	1419681_a_at,1426176_a_at,1451952_at
16832	BC046755	overlap	1434499_a_at,1416183_a_at,1448237_x_at
53379	NM_016806	overlap	1433830_at,1420365_a_at,1433829_a_at
74287	BC043330	overlap	1418695_a_at,1418694_at,1449180_at
22200	AK166655	overlap	1417202_s_at,1435164_s_at,1431746_a_at
67456	AK017876	overlap	1453796_a_at,1424462_at,1451360_at
101240	NM_001013366	overlap	1437819_s_at,1439124_at,1456181_at
71177	NM_138757	overlap	1429811_at,1419211_s_at,1455076_a_at
16206	NM_008377	overlap	1449893_a_at,1419928_at,1434210_s_at
20527	NM_011401	overlap	1437052_s_at,1421924_at,1427770_a_at
20617	AK014472	overlap	1431022_at,1436853_a_at,1418493_a_at
78287	NM_030081	overlap	1429517_at,1435093_at,1456754_at
13835	AK017662	overlap	1422917_at,1432400_at,1432399_a_at
13860	AK155022	overlap	1422824_s_at,1425733_a_at,1422823_at
232341	AY455867	overlap	1436746_at,1437888_at,1433676_at
320938	NM_177296	overlap	1453124_at,1419950_s_at,1429369_at
108655	AK077062	overlap	1421140_a_at,1421141_a_at,1421142_s_at
64658	NM_025578	overlap	1418717_at,1418716_at,1449194_at
67200	NM_026028	overlap	1425734_a_at,1429150_at,1454228_a_at
93673	NM_053096	overlap	1421109_at,1421108_at,1455232_at
18575	AK030423	overlap	1429643_a_at,1426036_a_at,1436251_at
232087	BC058360	overlap	1423667_at,1433576_at,1438630_x_at
210673	AK045678	overlap	1443919_at,1438500_at,1437966_at
94346	AK078864	overlap	1451546_s_at,1424966_at,1441917_s_at
58246	NM_021435	overlap	1416550_at,1416549_at,1416548_at
83922	BC031892	overlap	1419686_at,1445416_at,1434576_at
23885	NM_011818	overlap	1438888_at,1438887_a_at,1417114_at
12453	NM_017367	overlap	1448334_a_at,1416427_at,1448335_s_at
56430	NM_019765	overlap	1425060_s_at,1450351_a_at,1431098_at
18647	BC068134	overlap	1419249_at,1419250_a_at,1453956_a_at
108099	NM_145401	overlap	1423831_at,1423832_at,1451140_s_at
17165	NM_172126	mixed_overlap	1443378_s_at,1427790_at,1417016_at
231413	NM_178700	overlap	1437838_x_at,1433824_x_at,1433457_s_at
67235	NM_023322	overlap	1418607_at,1427948_a_at,1452610_at
56325	NM_019875	overlap	1416264_at,1430394_a_at,1416263_at
22628	NM_018871	overlap	1420817_at,1450012_x_at,1420816_at
16885	AK170166	overlap	1417627_a_at,1456234_at,1425836_a_at
22791	BC052027	overlap	1417657_s_at,1448794_s_at,1454219_at
209707	NM_172153	overlap	1456712_at,1455260_at,1439272_at
77697	NM_029956	overlap	1452467_at,1452468_s_at,1435097_at
320129	AK076533	overlap	1439178_at,1434450_s_at,1440801_s_at
12491	BC010262	overlap	1450883_a_at,1450884_at,1423166_at
12889	NM_007756	overlap	1417746_at,1448832_a_at,1417747_at
19687	AK146164	overlap	1418342_at,1451920_a_at,1449050_at
14254	NM_010228	overlap	1419300_at,1454037_a_at,1451756_at
19248	NM_011203	overlap	1450478_a_at,1455105_at,1422045_a_at
231637	NM_198109	overlap	1438253_at,1439237_a_at,1455854_a_at
14677	NM_010305	overlap	1454959_s_at,1434440_at,1427510_at
22388	NM_011715	overlap	1437591_a_at,1450851_at,1423054_at
52397	NM_026856	overlap	1419984_s_at,1429623_at,1436985_at
23881	NM_011816	overlap	1421323_a_at,1415697_at,1423758_at
22217	NM_011669	overlap	1427478_at,1434483_at,1425805_a_at
13121	BC031813	overlap	1450646_at,1422533_at,1422534_at
20778	NM_016741	overlap	1437378_x_at,1455820_x_at,1416050_a_at
19247	BC003980	overlap	1421196_at,1451225_at,1427699_a_at
17969	NM_010876	overlap	1456772_at,1425609_at,1451767_at
109658	BC060227	overlap	1434157_at,1454861_at,1434448_at
230809	NM_146156	overlap	1425279_at,1451646_at,1437175_at
230753	BC026580	overlap	1452125_at,1460545_at,1427408_a_at
70533	NM_027453	overlap	1424074_at,1451223_a_at,1451222_at
12540	NM_009861	overlap	1460708_s_at,1449574_a_at,1415724_a_at
NA	NA	overlap	1437389_x_at,1434541_x_at,1418629_a_at
65973	NM_133723	overlap	1425275_at,1425274_at,1426015_s_at
29876	NM_013885	overlap	1438606_a_at,1423392_at,1423393_at
67753	AK006446	overlap	1454192_at,1429721_s_at,1453265_at
19646	NM_009030	overlap	1454875_a_at,1434892_x_at,1454791_a_at
110208	BC011329	overlap	1437380_x_at,1436771_x_at,1423706_a_at
72181	NM_028142	overlap	1424839_a_at,1429110_a_at,1445570_at
50927	AF095722	overlap	1416042_s_at,1440328_at,1416043_at
15572	AK014133	overlap	1428741_at,1450258_a_at,1452894_at
74646	BC089357	overlap	1420150_at,1428472_at,1421474_a_at
14348	NM_010243	overlap	1457409_at,1435308_at,1450771_at
140577	NM_001012450	overlap	1437217_at,1450227_at,1421386_at
69863	NM_027238	overlap	1440192_at,1453392_at,1458963_at
230612	NM_145551	overlap	1440779_s_at,1452136_at,1426634_at
11983	AK011886	overlap	1453681_at,1448770_a_at,1434198_at
66743	NM_025739	overlap	1415717_at,1453773_at,1440297_at
52276	NM_026560	overlap	1436847_s_at,1428480_at,1428481_s_at
67868	NM_026419	overlap	1415883_a_at,1437326_x_at,1415884_at
70568	NM_027769	overlap	1452814_at,1435450_at,1428514_at
15569	NM_207686	overlap	1421883_at,1421882_a_at,1421881_a_at
67422	NM_026144	overlap	1425520_a_at,1450654_a_at,1422548_at
11303	NM_013454	overlap	1421839_at,1421840_at,1450392_at
53418	BC086615	overlap	1456905_at,1448941_at,1418080_at
18628	NM_011067	overlap	1441445_at,1421086_at,1460662_at
230249	NM_172381	overlap	1452122_at,1439127_at,1456255_at
12319	NM_007592	overlap	1424958_at,1457904_at,1427482_a_at
67733	AK165072	overlap	1456097_a_at,1449953_at,1420665_at
27224	NM_013736	overlap	1422591_at,1450676_at,1434117_at
68970	NM_026893	overlap	1429392_at,1438669_at,1429393_at
229521	BC054526	overlap	1449264_at,1429314_at,1429315_at
11770	BC002148	overlap	1424155_at,1451263_a_at,1417023_a_at
229780	AK041636	overlap	1442573_at,1453823_a_at,1437362_at
97064	AK142299	overlap	1417818_at,1417817_a_at,1437155_a_at
15107	BC064712	overlap	1460184_at,1455972_x_at,1436756_x_at
99887	NM_178936	overlap	1434553_at,1456718_at,1439353_x_at
69207	AK163152	overlap	1439095_at,1452371_at,1427269_at
94212	NM_053182	overlap	1443319_at,1423002_at,1456403_at
84505	NM_018877	overlap	1458215_at,1416670_at,1451833_a_at
60596	NM_021896	overlap	1434141_at,1420534_at,1420533_at
75624	NM_175224	overlap	1426835_at,1426836_s_at,1426837_at
229782	NM_144902	overlap	1424579_at,1429649_at,1424580_at
51938	NM_026222	overlap	1429781_s_at,1429780_at,1440504_at
22329	AK030195	overlap	1451314_a_at,1448162_at,1415989_at
75015	NM_029144	overlap	1453903_at,1431184_a_at,1431185_at
19185	AB029144	overlap	1425859_a_at,1451725_a_at,1418874_a_at
19220	NM_008966	overlap	1453924_a_at,1449828_at,1420349_at
18645	NM_019410	overlap	1436993_x_at,1418210_at,1418209_a_at
74383	AK088702	overlap	1454643_at,1433541_a_at,1435882_at
74718	AK166422	overlap	1424276_at,1456041_at,1438803_s_at
114249	NM_001029836	overlap	1426561_a_at,1421429_a_at,1426560_a_at
67225	AK161063	overlap	1424589_s_at,1429504_at,1437461_s_at
229706	AK083807	overlap	1458394_at,1458441_at,1436137_at
12977	NM_007778	overlap	1425154_a_at,1448914_a_at,1460220_a_at
229473	NM_172681	overlap	1426834_s_at,1446219_at,1440625_at
329540	BC075648	overlap	1457844_a_at,1428284_at,1428285_at
56324	NM_019667	overlap	1416975_at,1416974_at,1416976_at
66691	BC060123	overlap	1429454_at,1453146_at,1444066_at
NA	NA	overlap	1430286_s_at,1430285_at,1453465_x_at
56046	AK011152	overlap	1416436_a_at,1453859_at,1448337_at
83768	NM_031843	overlap	1436479_a_at,1436480_at,1435680_a_at
215705	BC004091	overlap	1444508_s_at,1424578_at,1458613_at
56045	AK150964	overlap	1418131_at,1434438_at,1444064_at
30050	BC003834	overlap	1432411_a_at,1451524_at,1423442_a_at
12505	NM_001039151	overlap	1434376_at,1452483_a_at,1423760_at
72543	NM_175184	overlap	1428123_at,1428121_at,1428122_s_at
64138	NM_022325	overlap	1417870_x_at,1417868_a_at,1417869_s_at
58800	NM_021450	overlap	1416799_at,1416800_at,1416801_at
12048	U10102	overlap	1426191_a_at,1420887_a_at,1420888_at
107733	NM_001031808	overlap	1428589_at,1428590_at,1428588_a_at
228880	AK155864	overlap	1456143_at,1426614_at,1429415_at
19419	NM_011246	overlap	1431749_a_at,1421176_at,1434295_at
68126	NM_029629	overlap	1431189_a_at,1453795_at,1431190_x_at
212772	AK012215	overlap	1430586_at,1436859_at,1459902_at
14007	AK164914	overlap	1451154_a_at,1423895_a_at,1450069_a_at
68112	BC031199	overlap	1453195_at,1431760_a_at,1429554_at
16536	NM_001003824	overlap	1451595_a_at,1426128_a_at,1426335_at
53885	NM_016902	overlap	1448523_at,1416919_a_at,1453686_x_at
67532	NM_026220	overlap	1449444_a_at,1449445_x_at,1419370_a_at
228812	AK162913	overlap	1427928_s_at,1427466_at,1439350_s_at
407823	NM_001001182	overlap	1448007_at,1435240_at,1440984_at
73737	NM_198001	overlap	1423947_at,1459890_s_at,1447982_at
21788	BC036146	overlap	1451790_a_at,1438530_at,1452432_at
52837	BC054558	overlap	1435770_at,1453787_at,1453120_at
64707	BC032960	overlap	1433996_at,1436561_at,1422979_at
54711	BC078453	overlap	1417518_at,1417517_at,1417519_at
17957	NM_019632	overlap	1452444_at,1427470_s_at,1450888_at
NA	NA	overlap	1447574_s_at,1447573_at,1456457_at
67059	NM_025942	overlap	1438094_x_at,1460391_at,1430053_a_at
320271	NM_178778	overlap	1440846_at,1435266_at,1445081_at
56194	NM_018785	overlap	1420916_at,1450035_a_at,1420917_at
67991	NM_001037098	overlap	1417152_at,1417153_at,1429582_at
13661	BC005520	overlap	1451375_at,1419474_a_at,1419475_a_at
64292	NM_022415	overlap	1439747_at,1449450_at,1449449_at
20813	NM_009273	overlap	1454615_x_at,1418568_x_at,1418567_a_at
11438	NM_015730	overlap	1456354_at,1421202_at,1421203_at
12298	NM_001037099	overlap	1428928_at,1436912_at,1452089_at
16449	NM_013822	overlap	1421106_at,1421105_at,1434070_at
98682	BC016598	overlap	1424463_at,1424464_s_at,1419124_at
20652	NM_009230	overlap	1417696_at,1417695_a_at,1417697_at
16876	NM_001025565	overlap	1419324_at,1441313_x_at,1431598_a_at
70579	NM_144530	overlap	1426359_at,1426361_at,1426360_at
98733	BC051643	overlap	1436414_at,1427535_s_at,1460414_at
67099	NM_025964	overlap	1449274_at,1418928_a_at,1449275_at
214742	NM_144814	overlap	1425352_at,1428343_at,1444364_at
76843	NM_029766	overlap	1443864_at,1453753_at,1434695_at
15490	NM_010476	overlap	1448865_at,1440057_at,1417871_at
98366	NM_028534	overlap	1423956_at,1432029_a_at,1431744_a_at
14130	NM_010187	overlap	1435477_s_at,1451941_a_at,1435476_a_at
98267	NM_133810	overlap	1430165_at,1450997_at,1423452_at
17215	NM_008563	overlap	1420028_s_at,1426652_at,1426653_at
68428	AY214462	overlap	1423468_at,1453498_x_at,1430355_a_at
74117	NM_023735	overlap	1426392_a_at,1434968_a_at,1452051_at
107652	AK047566	overlap	1437490_x_at,1456516_x_at,1416743_at
12829	AK053338	overlap	1445328_at,1440250_at,1425772_at
66799	AK050923	overlap	1457544_at,1426398_at,1452054_at
57439	BC003210	overlap	1417199_at,1417200_at,1431304_a_at
17912	NM_010863	overlap	1448989_a_at,1448990_a_at,1459679_s_at
18393	NM_001025378	overlap	1418227_at,1418226_at,1418225_at
23797	NM_011785	overlap	1460307_at,1435879_at,1422078_at
226823	BC061458	overlap	1432855_at,1455816_a_at,1436811_at
66352	NM_025505	overlap	1442164_at,1418974_at,1418973_at
78321	NM_026241	mixed_overlap	1428863_at,1452933_at,1428183_at
67948	BC094542	overlap	1427069_at,1429158_at,1437348_at
226747	BC023122	overlap	1424712_at,1451459_at,1446472_at
227334	NM_001033291	overlap	1435901_at,1438242_at,1446209_at
19076	NM_008922	overlap	1418035_a_at,1418036_at,1445474_at
15950	AK172505	overlap	1451567_a_at,1448775_at,1425008_a_at
15951	NM_001033450	mixed_overlap	1452349_x_at,1452348_s_at,1419603_at
23874	BC016428	overlap	1435103_x_at,1423709_s_at,1423708_a_at
98258	NM_172054	overlap	1436951_x_at,1436108_at,1424512_a_at
17978	NM_008678	overlap	1446827_at,1450458_at,1435234_at
214498	AK029710	overlap	1443986_at,1427971_at,1427973_s_at
381280	BC004768	overlap	1451456_at,1454686_at,1433685_a_at
17975	NM_010880	overlap	1415771_at,1415773_at,1415772_at
72999	NM_133748	overlap	1417982_at,1417981_at,1417980_a_at
94332	NM_053199	overlap	1418921_at,1418922_at,1449272_at
108735	NM_145512	overlap	1425027_s_at,1435141_at,1435142_at
19736	NM_009062	overlap	1416287_at,1448285_at,1416286_at
21915	BC030178	overlap	1449116_a_at,1452681_at,1438096_a_at
66660	NM_026337	overlap	1429624_at,1443426_at,1424452_at
NA	NA	overlap	1433658_x_at,1449055_x_at,1449054_a_at
67941	NM_026467	overlap	1450925_a_at,1423254_x_at,1435429_x_at
12282	AK128937	overlap	1423291_s_at,1423290_at,1451913_a_at
72826	BC050870	overlap	1426985_s_at,1426986_at,1452268_at
102607	NM_028874	overlap	1457400_at,1427078_at,1452293_at
21887	AK031322	overlap	1419654_at,1419655_at,1449554_at
104099	NM_133721	overlap	1460285_at,1450029_s_at,1420860_at
17758	NM_008633	overlap	1416091_at,1416092_a_at,1437855_at
215351	NM_146003	overlap	1427984_at,1452627_at,1445387_at
19883	NM_013646	overlap	1420583_a_at,1441085_at,1424034_at
77781	NM_175266	overlap	1434105_at,1425624_at,1434106_at
54214	NM_018748	overlap	1448803_at,1417674_s_at,1460213_at
19417	AK140227	overlap	1424734_at,1435614_s_at,1422600_at
59289	NM_021609	overlap	1422111_at,1422112_at,1437937_at
76898	BC034655	overlap	1425691_at,1425316_at,1425690_at
20466	AK220292	overlap	1419101_at,1449343_s_at,1419102_at
76499	NM_029633	overlap	1427328_a_at,1424836_a_at,1429976_at
12387	NM_007614	overlap	1420811_a_at,1430533_a_at,1450008_a_at
58233	BC022948	overlap	1418591_at,1418592_at,1434196_at
77862	NM_144543	overlap	1438769_a_at,1460007_at,1438480_a_at
102436	NM_153168	overlap	1435682_at,1443672_at,1439225_at
11737	NM_009672	overlap	1450407_a_at,1421918_at,1434555_at
113868	NM_130864	overlap	1456011_x_at,1416947_s_at,1416946_a_at
14012	NM_007962	overlap	1416236_a_at,1416237_at,1448265_x_at
11891	NM_023635	overlap	1425284_a_at,1429123_at,1425285_a_at
235599	NM_175486	overlap	1458456_x_at,1444091_a_at,1439669_at
78658	NM_178113	overlap	1434426_at,1430782_at,1454952_s_at
71602	AK029145	overlap	1420160_s_at,1420159_at,1428509_at
17999	U96635	overlap	1451109_a_at,1421955_a_at,1450431_a_at
19087	AK013274	overlap	1432409_at,1428783_at,1452915_at
27399	NM_013785	overlap	1422969_s_at,1422968_at,1452694_at
331004	NM_177909	overlap	1447149_at,1433719_at,1437488_at
19684	NM_009041	mixed_overlap	1416179_a_at,1448236_at,1416180_a_at
67834	NM_029573	overlap	1432016_a_at,1422500_at,1422501_s_at
102182	AK154546	overlap	1455916_at,1439818_at,1457301_at
66498	BC093523	overlap	1429039_s_at,1434281_at,1429038_at
11733	AK147597	overlap	1452512_a_at,1419421_at,1425677_a_at
93742	NM_001013580	overlap	1436764_at,1436765_at,1420391_at
70546	NM_178395	overlap	1453481_at,1452656_at,1452655_at
102098	AK041423	overlap	1444650_at,1440700_a_at,1418553_at
20845	NM_011485	overlap	1449201_at,1418728_at,1418729_at
11988	NM_007514	overlap	1436555_at,1422648_at,1426008_a_at
382034	NM_198671	overlap	1453222_at,1429653_at,1455476_a_at
234734	BC033273	mixed_overlap	1423685_at,1451083_s_at,1435544_at
70823	AK088758	overlap	1426953_at,1453291_at,1453290_at
234138	AK084242	overlap	1424360_at,1438741_at,1424361_at
66427	BC054749	overlap	1417766_at,1417767_at,1448844_at
66756	NM_025747	overlap	1429155_at,1450076_at,1420989_at
68278	AK151395	overlap	1451065_a_at,1455814_x_at,1423643_at
74256	AK147204	overlap	1429617_at,1429201_at,1429618_at
12354	BC094913	overlap	1434973_at,1443824_s_at,1452484_at
94178	NM_053177	overlap	1416671_a_at,1416672_s_at,1431305_at
20911	NM_011503	overlap	1437048_x_at,1416449_x_at,1448341_a_at
67260	NM_026058	overlap	1417782_at,1417781_at,1417780_at
212528	NM_198020	overlap	1436494_x_at,1437314_a_at,1451249_at
14081	NM_007981	overlap	1422526_at,1450643_s_at,1423883_at
70885	AK169819	overlap	1452810_at,1439712_at,1456259_at
66590	NM_025648	overlap	1440063_at,1445003_at,1424907_a_at
73711	NM_028617	overlap	1455895_x_at,1437043_a_at,1424773_at
192174	NM_203507	overlap	1424243_at,1457983_s_at,1424244_at
16412	NM_010578	overlap	1452545_a_at,1426920_x_at,1426918_at
108148	NM_139272	overlap	1426756_at,1425610_s_at,1452182_at
66083	NM_001035123	overlap	1428798_s_at,1428797_at,1457158_at
67023	NM_029768	overlap	1453430_at,1451130_at,1423817_s_at
234371	AK032711	overlap	1426212_s_at,1426211_at,1455705_at
67620	NM_026278	overlap	1429704_at,1432039_a_at,1430684_s_at
57247	NM_020497	overlap	1418313_at,1418312_at,1444934_at
26889	NM_012000	overlap	1448456_at,1448455_at,1459992_x_at
13685	NM_007918	overlap	1417562_at,1417563_at,1434976_x_at
108058	NM_023813	overlap	1456844_at,1427763_a_at,1422659_at
229285	NM_144895	overlap	1424875_at,1424876_s_at,1451520_at
11863	AK141362	overlap	1419996_s_at,1437042_at,1421721_a_at
24017	AK036591	overlap	1443178_at,1420620_a_at,1451074_at
229759	NM_153458	overlap	1425898_x_at,1452090_a_at,1426512_at
56758	BC096600	overlap	1440315_at,1416904_at,1457924_at
66198	NM_025416	overlap	1431211_s_at,1429354_at,1453801_at
69219	BC060266	overlap	1455400_at,1454995_at,1429298_at
70099	BC061481	overlap	1427275_at,1452197_at,1427276_at
20661	AK147442	overlap	1450955_s_at,1423363_at,1423362_at
51788	NM_016750	overlap	1438092_x_at,1438091_a_at,1416415_a_at
57815	AK144998	overlap	1448639_a_at,1417254_at,1438844_x_at
56790	AK171787	overlap	1421070_at,1449738_s_at,1450116_at
18770	AK149524	overlap	1421259_at,1421258_a_at,1438711_at
16800	BC006589	overlap	1421042_at,1427646_a_at,1421043_s_at
66641	NM_025679	overlap	1422595_s_at,1450679_at,1422594_at
75769	NM_029425	overlap	1429249_at,1434925_at,1438344_at
320024	AK038691	overlap	1435134_at,1435135_at,1455227_at
80877	NM_030695	overlap	1449099_at,1425717_at,1451887_at
74245	NM_028836	overlap	1452504_s_at,1427658_at,1429943_at
20585	NM_009210	overlap	1450889_at,1451901_at,1425996_a_at
329777	AK160801	overlap	1452801_at,1435352_at,1428488_at
67306	AK170609	overlap	1428416_at,1428417_at,1428418_s_at
71994	NM_028044	overlap	1426724_at,1436759_x_at,1455570_x_at
56742	NM_019976	overlap	1417323_at,1451698_at,1425416_s_at
212127	BC086674	overlap	1427397_at,1429821_at,1455524_at
57257	AK033253	overlap	1448600_s_at,1417123_at,1417122_at
66614	NM_025663	overlap	1419205_x_at,1449390_at,1425820_x_at
13684	NM_007917	overlap	1423220_at,1450909_at,1450908_at
226548	NM_146104	overlap	1424979_at,1451554_a_at,1424980_s_at
70747	NM_027533	overlap	1424568_at,1432417_a_at,1424567_at
20873	AK045082	overlap	1452115_a_at,1426580_at,1419838_s_at
229675	NM_172684	overlap	1459981_s_at,1443859_at,1435174_at
74012	NM_028712	overlap	1417914_at,1448885_at,1439548_at
229096	BC067040	overlap	1426841_at,1426842_at,1426840_at
56543	NM_001039347	overlap	1426070_a_at,1447513_at,1435720_at
70465	NM_027432	overlap	1430289_a_at,1434552_at,1422844_a_at
192195	AF247132	overlap	1420985_at,1450071_at,1450072_at
18805	NM_008875	overlap	1425739_at,1437112_at,1437113_s_at
78523	NM_030116	overlap	1427297_at,1430976_a_at,1437749_s_at
59069	NM_022314	overlap	1427260_a_at,1427567_a_at,1449996_a_at
229715	NM_146137	overlap	1447811_s_at,1425851_a_at,1427373_at
68151	NM_026582	overlap	1423824_at,1423825_at,1437434_a_at
99929	NM_178892	overlap	1452160_at,1426721_s_at,1452161_at
12042	NM_009740	overlap	1418972_at,1418970_a_at,1418971_x_at
73284	NM_030143	overlap	1451751_at,1439332_at,1444139_at
108943	NM_175389	overlap	1435035_at,1427375_at,1447781_s_at
11432	AK133756	overlap	1424654_at,1436788_at,1424655_at
69082	BC058229	overlap	1453684_s_at,1427877_at,1427876_at
21939	NM_170702	overlap	1439221_s_at,1460415_a_at,1449473_s_at
13616	NM_007903	overlap	1421136_at,1438696_at,1441923_s_at
18549	NM_008792	overlap	1428305_at,1447992_s_at,1448312_at
76117	BC024887	overlap	1435959_at,1429881_at,1441650_at
18389	NM_011012	overlap	1426204_a_at,1450486_a_at,1422099_a_at
68205	NM_026615	overlap	1437227_at,1424079_x_at,1431752_a_at
13002	BC012268	overlap	1448850_a_at,1448851_a_at,1460498_a_at
70408	NM_029763	overlap	1439075_at,1429686_at,1451773_s_at
74270	NM_028846	overlap	1436245_at,1423777_at,1423778_at
50935	NM_001025310	mixed_overlap	1423115_at,1418075_at,1418074_at
16569	NM_008444	overlap	1450074_at,1420987_at,1450073_at
22352	NM_011701	overlap	1450641_at,1456292_a_at,1438118_x_at
19261	D87968	overlap	1416985_at,1416986_a_at,1448534_at
72699	NM_023684	overlap	1448500_a_at,1437589_x_at,1416869_x_at
20619	NM_009222	overlap	1420897_at,1420898_at,1420896_at
76080	BC052389	overlap	1429683_at,1429684_at,1428457_at
74711	NM_029064	overlap	1430864_at,1431029_at,1430865_s_at
59022	NM_021519	overlap	1440151_s_at,1448266_at,1438503_x_at
66314	AK147885	overlap	1417107_at,1436828_a_at,1417106_at
14950	NM_010376	overlap	1417287_at,1438456_at,1455631_at
59126	NM_021606	overlap	1451043_at,1425850_a_at,1423596_at
16574	NM_008449	overlap	1450804_at,1422945_a_at,1455266_at
18508	AF457142	overlap	1419271_at,1425960_s_at,1452526_a_at
66540	NM_025626	overlap	1448509_at,1416893_at,1416892_s_at
353156	NM_198724	overlap	1451428_x_at,1435823_x_at,1451427_a_at
13821	BC034751	overlap	1460592_at,1421090_at,1434575_at
65964	NM_023057	overlap	1418943_at,1425847_a_at,1441897_at
56491	NM_019806	overlap	1423152_at,1436079_s_at,1458501_at
20833	BC042502	overlap	1426790_at,1426788_a_at,1426789_s_at
67005	NM_025901	overlap	1439266_a_at,1422752_at,1422753_a_at
66296	BC086677	overlap	1430577_at,1454112_a_at,1432511_s_at
56398	NM_019769	overlap	1450007_at,1420809_a_at,1420810_at
NA	NA	overlap	1457310_x_at,1440931_at,1440930_a_at
21420	NM_009335	overlap	1448977_at,1436392_s_at,1418147_at
73368	BC030415	overlap	1430855_at,1425234_at,1425235_s_at
26877	NM_020283	overlap	1450530_at,1441396_at,1455234_at
66481	NM_025587	overlap	1434358_x_at,1430288_x_at,1433721_x_at
76187	BC026584	overlap	1424393_s_at,1424392_at,1444193_at
70676	BC032154	overlap	1432092_a_at,1434423_at,1453771_at
72085	AK137332	overlap	1435127_a_at,1428557_a_at,1428558_at
107508	AK147995	overlap	1452157_at,1426713_s_at,1452158_at
19734	NM_011267	overlap	1451452_a_at,1426037_a_at,1455265_a_at
70829	NM_001025156	overlap	1426928_at,1453798_at,1432497_at
12316	NM_009791	overlap	1441520_at,1458873_at,1422814_at
394431	NM_145079	mixed_overlap	1424783_a_at,1426260_a_at,1426261_s_at
66262	NM_025454	overlap	1436069_at,1454235_a_at,1442094_at
15463	AK029917	overlap	1452237_at,1426923_at,1426922_s_at
76816	BC025138	overlap	1431203_at,1453946_a_at,1456538_at
170760	NM_133225	overlap	1456316_a_at,1452137_at,1428668_at
70060	BC061025	overlap	1453335_a_at,1432375_a_at,1429923_x_at
16865	AK082748	overlap	1451211_a_at,1440968_at,1436724_a_at
26878	NM_020025	overlap	1437433_at,1437644_at,1423084_at
16978	AK134120	overlap	1433842_at,1437477_at,1448487_at
69163	AK156814	overlap	1452144_a_at,1437391_x_at,1426651_at
347722	NM_178119	overlap	1435432_at,1437394_at,1435433_at
75619	NM_172422	overlap	1426741_a_at,1452172_at,1443246_at
226982	NM_198303	overlap	1435592_at,1434604_at,1434605_at
65247	AK153774	overlap	1430632_at,1434961_at,1436208_at
195434	NM_028817	mixed_overlap	1428386_at,1452771_s_at,1438579_at
67198	NM_144882	overlap	1425913_a_at,1436091_at,1455566_s_at
26921	NM_008696	overlap	1448050_s_at,1440609_at,1422615_at
20724	NM_009257	overlap	1438856_x_at,1421752_a_at,1424623_at
66722	AK016352	overlap	1431732_at,1429838_at,1431958_at
19070	NM_025283	overlap	1423167_at,1423168_at,1453032_at
64659	NM_025474	overlap	1420488_at,1443262_at,1420489_at
67812	NM_026390	overlap	1426484_at,1426485_at,1426486_at
67769	AK053781	overlap	1445189_at,1420528_at,1440329_s_at
117198	NM_054102	overlap	1450084_s_at,1425718_a_at,1420961_a_at
116914	NM_054087	overlap	1417902_at,1441315_s_at,1426117_a_at
11449	NM_009604	overlap	1452520_a_at,1427728_at,1449532_at
67387	NM_026123	overlap	1435811_a_at,1435812_at,1421982_a_at
76846	NM_029767	overlap	1426958_at,1434624_x_at,1433689_s_at
22064	AK030267	overlap	1436854_at,1424492_at,1425672_a_at
66091	NM_025348	overlap	1428464_at,1452790_x_at,1430149_at
68952	BC093505	overlap	1454209_at,1452806_at,1452807_s_at
232976	NM_175477	overlap	1434128_a_at,1456486_at,1435202_at
14175	NM_010202	overlap	1450282_at,1420085_at,1420086_x_at
330578	NM_177895	overlap	1458977_at,1456751_x_at,1445450_x_at
66508	NM_025605	overlap	1417463_a_at,1448718_at,1434124_x_at
11772	NM_007459	overlap	1455482_at,1452490_a_at,1435869_s_at
16502	AK162964	overlap	1423559_at,1443855_at,1456944_at
13088	NM_009998	overlap	1451787_at,1422257_s_at,1425645_s_at
74996	AK030909	overlap	1426977_at,1457454_at,1426976_at
68981	NM_021336	overlap	1417351_a_at,1417353_x_at,1417352_s_at
71517	AK018573	overlap	1426694_at,1431001_at,1432304_a_at
14402	NM_001038701	overlap	1435021_at,1421189_at,1421190_at
333654	NM_001010836	overlap	1439530_a_at,1459592_a_at,1456774_at
67943	NM_023403	overlap	1416181_at,1436749_at,1444035_at
170460	NM_023377	overlap	1422822_at,1450769_s_at,1422821_s_at
54131	NM_016849	overlap	1426111_x_at,1416898_a_at,1435271_at
233410	AK033364	overlap	1460620_at,1454864_at,1434160_at
282619	BC051531	overlap	1459898_at,1459897_a_at,1439630_x_at
233276	AK134963	overlap	1439924_x_at,1439923_at,1426518_at
75565	NM_029339	overlap	1451167_at,1437592_x_at,1451166_a_at
26366	NM_007675	overlap	1448573_a_at,1436565_at,1417074_at
72461	AK011816	overlap	1431361_at,1444419_at,1452191_at
101540	NM_178900	overlap	1434334_at,1434333_a_at,1436589_x_at
72140	NM_028120	overlap	1421948_a_at,1421949_a_at,1456848_at
68197	NM_024220	overlap	1416366_at,1460506_s_at,1455036_s_at
69752	BC065404	overlap	1434858_x_at,1460572_a_at,1429610_a_at
66870	AK010860	overlap	1418564_s_at,1437280_s_at,1418563_at
232223	NM_153162	overlap	1423868_at,1449623_at,1423869_s_at
12525	AK088128	overlap	1451673_at,1425335_at,1444078_at
16508	NM_019697	overlap	1422834_at,1422835_at,1450773_at
75320	AK044502	overlap	1454633_at,1433515_s_at,1430996_at
76788	BC060132	overlap	1428771_at,1433997_at,1452909_at
21580	AK017898	overlap	1427667_s_at,1427666_a_at,1431653_at
22072	NM_009430	overlap	1417682_a_at,1433573_x_at,1435507_x_at
75725	BC040236	overlap	1453271_at,1453270_a_at,1453743_x_at
94071	BC021766	overlap	1424673_at,1451438_s_at,1431240_at
13666	NM_010121	overlap	1430371_x_at,1449278_at,1453505_a_at
243725	BC053748	overlap	1457603_at,1456072_at,1440285_at
67861	NM_172398	overlap	1425685_at,1453173_at,1425684_at
21366	AK162776	overlap	1437149_at,1420148_at,1421346_a_at
20336	BC034644	overlap	1422684_a_at,1453977_at,1431062_a_at
232533	NM_172734	overlap	1435878_at,1435877_at,1455183_at
23945	AK148395	overlap	1426785_s_at,1453836_a_at,1450391_a_at
28006	NM_026585	overlap	1433588_at,1456056_a_at,1433589_at
170772	NM_133236	mixed_overlap	1426218_at,1451972_at,1428603_at
15874	NM_010491	overlap	1423509_a_at,1437323_a_at,1423510_at
11569	NM_001005605	overlap	1434080_at,1437743_at,1435070_at
74342	NM_028880	overlap	1452624_at,1455883_a_at,1437746_at
76614	AK169365	overlap	1429534_a_at,1433470_a_at,1429533_at
107932	NM_145979	overlap	1436343_at,1451295_a_at,1438476_a_at
26888	NM_011999	overlap	1425407_s_at,1425406_at,1422013_at
60345	BC094230	overlap	1433793_s_at,1433792_at,1452456_at
28253	NM_020495	overlap	1452494_s_at,1449394_at,1427826_a_at
68198	NM_026612	overlap	1448483_a_at,1416834_x_at,1453806_at
11517	NM_001025372	overlap	1429022_at,1439042_at,1450799_at
21802	NM_031199	overlap	1450421_at,1421942_s_at,1421943_at
272347	AK046208	overlap	1430626_at,1457688_at,1458003_at
69786	NM_176842	overlap	1425410_at,1425682_a_at,1424992_at
12183	NM_007563	overlap	1415864_at,1448119_at,1415865_s_at
20315	NM_021704	overlap	1448823_at,1417574_at,1439084_at
57357	NM_020611	overlap	1423574_s_at,1456691_s_at,1423573_at
21335	BC003252	overlap	1417450_a_at,1455834_x_at,1436872_at
71667	BC033455	overlap	1433900_at,1428545_at,1428544_at
20239	NM_009125	overlap	1460653_at,1438143_s_at,1419866_s_at
17765	BC092237	overlap	1418514_at,1449115_at,1418515_at
28042	AK014530	overlap	1432374_a_at,1431802_a_at,1435797_at
231600	NM_172717	overlap	1442922_at,1434529_x_at,1433550_at
53323	BC085311	overlap	1417186_at,1417187_at,1417188_s_at
29816	NM_145070	overlap	1425553_s_at,1425552_at,1425551_at
12993	AK164738	overlap	1436170_a_at,1420633_a_at,1455579_at
27428	AK147493	overlap	1451854_a_at,1432377_x_at,1453714_a_at
13178	NM_007832	overlap	1439012_a_at,1428838_a_at,1449176_a_at
27368	NM_013763	overlap	1421927_at,1434224_at,1450412_at
73254	AK040158	overlap	1454121_x_at,1432113_at,1453600_at
12739	NM_009902	overlap	1451701_x_at,1434651_a_at,1426332_a_at
21386	AK031708	overlap	1448029_at,1445757_at,1437479_x_at
277854	NM_001025426	overlap	1458615_at,1435535_at,1442410_at
72611	BC061032	overlap	1429217_at,1431252_a_at,1428341_at
231855	AK040924	overlap	1433840_a_at,1435503_at,1433841_at
71782	AK132187	overlap	1453017_at,1429082_at,1434721_at
52398	NM_001009818	overlap	1429233_at,1429234_s_at,1460626_at
72041	BC022729	overlap	1429850_x_at,1453301_a_at,1451432_x_at
15234	AK082461	overlap	1425379_at,1451866_a_at,1442884_at
231093	AK044195	overlap	1458420_at,1460610_at,1439465_x_at
69719	NM_023525	overlap	1452830_s_at,1452829_at,1440857_at
80290	NM_001038703	overlap	1451060_at,1423632_at,1454685_at
94061	NM_001039084	overlap	1460508_at,1450948_a_at,1423351_at
14086	NM_007984	overlap	1448378_at,1416516_at,1416514_a_at
15467	NM_013557	overlap	1453902_at,1421901_at,1421900_at
20600	U82379	overlap	1426180_a_at,1451953_at,1421782_a_at
18595	AK081664	overlap	1438946_at,1421917_at,1421916_at
NA	NA	overlap	1429599_a_at,1429601_x_at,1429600_at
71729	NM_173402	overlap	1453129_a_at,1457511_at,1429380_at
231889	NM_001008705	overlap	1439466_s_at,1433611_s_at,1454970_at
70292	NM_027373	overlap	1436729_at,1456361_at,1442788_at
77045	NM_029850	overlap	1428207_at,1428208_at,1451855_at
67073	NM_025951	overlap	1420411_a_at,1416489_at,1449862_a_at
68828	AK160756	overlap	1422118_at,1432350_at,1432349_a_at
74438	NM_028940	overlap	1433906_at,1431684_at,1459941_at
19063	BC099945	overlap	1422467_at,1444884_at,1420015_s_at
19934	NM_009079	overlap	1416603_at,1453118_s_at,1448398_s_at
230484	NM_146144	overlap	1451080_at,1423675_at,1423674_at
80912	AK161135	overlap	1460325_at,1456054_a_at,1423117_at
13841	AK032973	overlap	1452380_at,1427528_a_at,1451991_at
20318	NM_011341	overlap	1448367_at,1455584_at,1426393_a_at
71514	NM_023603	overlap	1423795_at,1438459_x_at,1438458_a_at
74035	AK157398	overlap	1432218_a_at,1453114_at,1429338_a_at
12695	AK153597	overlap	1440737_at,1418984_at,1418983_at
230700	NM_172699	overlap	1438220_at,1435362_at,1459055_at
74326	NM_028871	overlap	1452030_a_at,1437526_x_at,1427129_a_at
77593	NM_152825	overlap	1427991_s_at,1430708_a_at,1427990_at
59021	NM_021518	overlap	1418622_at,1419945_s_at,1418621_at
20525	NM_011400	overlap	1434773_a_at,1426599_a_at,1426600_at
71665	NM_024243	overlap	1456155_x_at,1416109_at,1437772_s_at
17764	NM_008636	overlap	1440414_at,1429170_a_at,1418333_at
16792	AK089535	overlap	1426025_s_at,1417721_s_at,1436905_x_at
74772	BC023746	overlap	1452747_at,1452746_at,1428340_s_at
20404	NM_019535	overlap	1418792_at,1418791_at,1449228_at
51813	AK153035	overlap	1417861_at,1454144_a_at,1428570_at
272031	NM_178756	overlap	1436733_at,1436734_at,1439731_at
12307	NM_009788	overlap	1458836_at,1448738_at,1417504_at
66302	NM_025476	overlap	1438034_at,1418658_at,1460155_at
19359	AK142280	overlap	1450903_at,1455420_at,1456822_at
230279	NM_144905	overlap	1426315_a_at,1452015_at,1426316_at
21812	NM_009370	overlap	1420895_at,1420894_at,1420893_a_at
73094	NM_144906	overlap	1425180_at,1425181_at,1431300_at
17346	NM_021461	overlap	1417630_at,1417631_at,1454119_at
230514	NM_175036	overlap	1451350_a_at,1436900_x_at,1424438_a_at
230866	NM_146157	overlap	1435485_at,1434021_at,1436709_at
56323	NM_019874	overlap	1421961_a_at,1450436_s_at,1421962_at
16918	NM_008506	overlap	1422088_at,1434777_at,1422087_at
18124	BC068150	overlap	1421079_at,1438796_at,1421080_at
19244	NM_008974	overlap	1460707_at,1420612_s_at,1420613_at
77634	AK016168	overlap	1453077_a_at,1428761_a_at,1428760_at
56717	NM_020009	overlap	1436267_a_at,1446185_at,1417592_at
15502	NM_008298	overlap	1459835_s_at,1460179_at,1416288_at
242736	NM_172877	overlap	1434566_a_at,1434567_at,1439160_at
67072	AK048044	overlap	1430205_a_at,1440886_at,1433574_at,1417740_at
21416	AY072035	overlap	1426639_a_at,1429428_at,1429427_s_at,1425229_a_at
66395	NM_009643	overlap	1452217_at,1428058_at,1429866_at,1428057_a_at
22682	NM_009551	overlap	1416083_at,1416085_s_at,1453224_at,1416084_at
19211	NM_008960	overlap	1450655_at,1422553_at,1454722_at,1455728_at
16601	NM_010638	overlap	1428289_at,1436952_at,1422264_s_at,1436763_a_at
13527	NM_207650	overlap	1419223_a_at,1426066_a_at,1427588_a_at,1456069_at
22139	NM_013697	overlap	1455913_x_at,1451580_a_at,1454608_x_at,1459737_s_at
17190	AK162858	overlap	1430837_a_at,1453678_at,1430838_x_at,1417968_a_at
494504	AK157407	overlap	1454822_x_at,1418382_at,1418383_at,1449070_x_at
66980	NM_001033573	overlap	1438463_x_at,1439057_x_at,1423300_at,1441763_at
13669	NM_010123	overlap	1448425_at,1416661_at,1416660_at,1416659_at
208922	NM_198300	overlap	1456048_at,1445868_at,1455372_at,1437765_at
56275	AK153230	overlap	1450569_a_at,1452003_at,1436979_x_at,1456566_x_at
20908	D29800	overlap	1426151_a_at,1425530_a_at,1434559_at,1425536_at
107358	AK147380	overlap	1460186_at,1416509_at,1448375_at,1428412_at
226139	BC011509	overlap	1426693_x_at,1437982_x_at,1452146_a_at,1460376_a_at
22589	NM_009530	overlap	1420946_at,1450051_at,1420945_at,1420947_at
15931	NM_001038991	overlap	1455481_at,1421216_a_at,1450166_at,1434751_at
16784	NM_010685	overlap	1416343_a_at,1428094_at,1434503_s_at,1416344_at
245386	AK078264	overlap	1456596_at,1437137_at,1439006_x_at,1436948_a_at
19317	U44940	overlap	1417073_a_at,1451179_a_at,1425597_a_at,1429318_a_at
224742	NM_013854	overlap	1452429_s_at,1420157_s_at,1452236_at,1426921_at
56298	AK038697	overlap	1416794_at,1416793_at,1435594_at,1431197_at
22196	NM_011665	overlap	1422713_a_at,1422712_a_at,1422714_at,1453189_at
106585	NM_001025572	overlap	1440193_at,1435230_at,1443867_at,1450168_at
224014	NM_139232	overlap	1425037_at,1426042_at,1451659_at,1426041_a_at
50528	NM_015775	overlap	1458347_s_at,1449369_at,1459510_at,1419154_at
106338	AK032127	overlap	1444634_at,1436735_at,1437365_at,1430654_at
110920	BC039701	overlap	1430026_at,1429502_at,1433772_at,1453172_at
12394	D13802	overlap	1452531_at,1452530_a_at,1427650_a_at,1422864_at
68001	BC019533	overlap	1437682_x_at,1455276_x_at,1435301_at,1424315_at
71063	NM_001033159	overlap	1430184_at,1435556_at,1460589_at,1443102_at
93871	AJ292468	overlap	1452503_a_at,1433955_at,1452322_a_at,1427322_at
74006	NM_001025947	overlap	1428086_at,1428008_at,1452638_s_at,1428087_at
14674	AK149766	overlap	1453470_a_at,1422555_s_at,1430295_at,1450656_at
75580	AK147212	overlap	1457293_at,1460488_at,1429722_at,1453266_at
74451	BC022918	overlap	1430429_at,1455229_x_at,1454046_x_at,1454045_a_at
17913	NM_008659	overlap	1419648_at,1449550_at,1449551_at,1419649_s_at
108100	BC016411	overlap	1451027_at,1425656_a_at,1435128_at,1451028_at
16568	AK147078	overlap	1420375_at,1449841_at,1436560_at,1455652_at
68729	NM_197987	overlap	1435604_at,1436393_a_at,1455012_s_at,1434554_at
66771	NM_025757	overlap	1420662_at,1420661_a_at,1427065_at,1438006_at
12569	NM_009871	overlap	1433451_at,1421124_at,1433450_at,1421123_at
52700	NM_026559	overlap	1439184_s_at,1423036_at,1423035_s_at,1423034_at
63985	NM_022023	overlap	1448570_at,1417069_a_at,1448571_a_at,1431686_a_at
68043	BC051925	overlap	1418386_at,1435269_at,1449072_a_at,1435270_x_at
14702	NM_010315	overlap	1428157_at,1418452_at,1418451_at,1428156_at
19056	AK135203	overlap	1433835_at,1428473_at,1446149_at,1427468_at
64652	AK086880	overlap	1433758_at,1433757_a_at,1452156_a_at,1451338_at
72993	NM_145221	overlap	1436116_x_at,1444478_at,1455159_at,1427190_at
12166	NM_009758	overlap	1425494_s_at,1425491_at,1425492_at,1425493_at
20975	BC060214	overlap	1427652_x_at,1431828_a_at,1427685_a_at,1425217_a_at
26416	BC085303	overlap	1416704_at,1416703_at,1426104_at,1451927_a_at
224796	NM_172621	overlap	1439505_at,1458381_at,1456873_at,1431261_at
66978	NM_025881	overlap	1452708_a_at,1428255_at,1431181_a_at,1431664_at
66416	NM_023202	overlap	1450818_a_at,1428360_x_at,1455749_x_at,1436567_a_at
20656	NM_013671	overlap	1417194_at,1417193_at,1448610_a_at,1454976_at
20666	NM_009234	overlap	1453125_at,1429051_s_at,1429372_at,1436790_a_at
72183	BC061028	overlap	1451602_at,1429497_s_at,1447234_s_at,1425148_a_at
217653	NM_172578	overlap	1434767_at,1458374_at,1443668_x_at,1443667_at
52504	NM_134046	overlap	1453991_at,1459119_at,1418541_at,1418542_s_at
104318	NM_027874	overlap	1456727_a_at,1418889_a_at,1437690_x_at,1449932_at
11749	NM_013472	overlap	1415818_at,1442288_at,1429247_at,1429246_a_at
79560	NM_024475	overlap	1415789_a_at,1415790_at,1454947_a_at,1415788_at
57837	BC068271	overlap	1420520_x_at,1420519_a_at,1460548_a_at,1433753_x_at
104625	BC037217	overlap	1426683_at,1426682_at,1426685_a_at,1426684_at
29869	NM_013881	overlap	1417846_at,1439591_at,1448858_at,1417847_at
216859	NM_153788	overlap	1455125_at,1434874_x_at,1437117_at,1434873_a_at
67201	NM_026664	mixed_overlap	1416989_at,1455644_at,1436327_a_at,1428421_a_at
13207	BC108369	overlap	1419653_a_at,1438371_x_at,1454793_x_at,1423645_a_at
18016	AK167685	overlap	1450382_at,1451829_a_at,1421820_a_at,1427708_a_at
216543	AK145286	overlap	1424845_a_at,1424846_at,1456325_at,1441340_at
30054	NM_001033043	overlap	1425708_at,1425709_at,1459275_at,1438820_at
20220	NM_009119	overlap	1419444_at,1419445_s_at,1419443_at,1449480_at
68755	BC037677	overlap	1430850_x_at,1434565_at,1453409_at,1430849_a_at
58809	BC061105	mixed_overlap	1422603_at,1450717_at,1438936_s_at,1438937_x_at
219135	NM_144843	overlap	1425485_at,1456540_s_at,1425486_s_at,1451726_at
77945	NM_023879	overlap	1421144_at,1431357_a_at,1454231_a_at,1451785_at
14586	NM_008115	overlap	1433716_x_at,1425579_at,1423007_a_at,1425578_a_at
20591	BC043096	overlap	1441449_at,1426497_at,1426498_at,1441450_s_at
210766	NM_145956	overlap	1456141_x_at,1452128_a_at,1437553_at,1447778_x_at
58194	AK080930	overlap	1432269_a_at,1460337_at,1431592_a_at,1456261_at
59026	AK031374	overlap	1444279_at,1424949_at,1448056_at,1415703_at
108155	AK163296	overlap	1460631_at,1425517_s_at,1451738_at,1436780_at
16164	NM_133990	overlap	1454783_at,1427164_at,1451775_s_at,1427165_at
11836	AK163567	overlap	1426602_at,1435566_s_at,1428607_at,1445693_at
16573	NM_008448	overlap	1418429_at,1418431_at,1418427_at,1418430_at
78656	AK014475	overlap	1429526_at,1456351_at,1451137_a_at,1427192_a_at
24066	NM_011898	overlap	1422020_at,1422021_at,1440867_at,1445669_at
26556	NM_011982	overlap	1425671_at,1421768_a_at,1437363_at,1425710_a_at
319719	BC059035	overlap	1436235_x_at,1458086_at,1436234_at,1427326_at
19134	NM_013830	overlap	1425497_a_at,1425498_at,1451909_a_at,1455696_a_at
23849	BC020042	overlap	1427742_a_at,1433508_at,1418280_at,1447448_s_at
12950	NM_013500	overlap	1426295_at,1421633_a_at,1426294_at,1438020_at
18212	NM_001025074	overlap	1437560_at,1420838_at,1420837_at,1435196_at
66074	BC024352	overlap	1425780_a_at,1450904_at,1423208_at,1423207_at
21371	NM_009321	overlap	1456205_x_at,1437907_a_at,1434588_x_at,1417652_a_at
26443	NM_011968	overlap	1435316_at,1435317_x_at,1437144_x_at,1416506_at
17263	NM_144513	overlap	1428764_at,1428765_at,1426758_s_at,1452905_at
54604	NM_018814	overlap	1419047_at,1419048_at,1419049_at,1460580_at
16777	AK147313	overlap	1424113_at,1424114_s_at,1451241_at,1446180_at
217869	NM_173363	overlap	1415723_at,1454664_a_at,1454663_at,1433631_at
77219	AK036168	overlap	1451744_a_at,1443244_at,1433503_at,1453156_s_at
73826	AK052722	overlap	1440022_at,1437335_x_at,1434176_x_at,1452709_at
22631	NM_011740	overlap	1436971_x_at,1448218_s_at,1448219_a_at,1416102_at
67819	NM_024207	overlap	1415693_at,1423082_at,1437723_s_at,1433563_s_at
65970	NM_023063	overlap	1422499_at,1435727_s_at,1425654_a_at,1450629_at
17311	X95379	overlap	1426152_a_at,1415855_at,1448117_at,1415854_at
70432	AK045798	overlap	1452631_at,1434346_at,1427993_at,1434347_s_at
13822	AK170275	overlap	1433492_at,1433490_s_at,1433491_at,1452541_at
71721	NM_024244	overlap	1460476_s_at,1448557_at,1436761_s_at,1430141_at
70503	AK019898	overlap	1454025_at,1453499_at,1439096_at,1451650_at
52696	NM_025635	overlap	1429787_x_at,1427539_a_at,1429786_a_at,1423724_at
268281	AK082160	overlap	1430582_at,1458594_at,1457327_at,1452261_at
69718	NM_027184	overlap	1437856_at,1436215_at,1456200_at,1430031_at
319277	NM_001033375	overlap	1436353_at,1427319_at,1439450_x_at,1437719_x_at
20677	NM_009238	overlap	1419155_a_at,1433575_at,1419156_at,1449370_at
73296	NM_028493	overlap	1429661_at,1457009_at,1447869_x_at,1433647_s_at
66505	NM_144516	overlap	1426532_at,1444461_at,1436153_a_at,1426531_at
18708	BC026146	overlap	1425514_at,1451737_at,1425515_at,1438682_at
18676	NM_011078	overlap	1421067_a_at,1421069_at,1421068_at,1434924_at
78925	AK082819	overlap	1453759_at,1431101_a_at,1454649_at,1438699_at
69823	BC028253	overlap	1424342_at,1451324_s_at,1431465_s_at,1451325_at
77626	AK129354	overlap	1429530_a_at,1437024_at,1453182_a_at,1429531_at
15547	AK134368	overlap	1448114_a_at,1448115_at,1453995_a_at,1457620_at
NA	NA	overlap	1436105_at,1436106_x_at,1455568_at,1436104_a_at
22129	NM_009441	overlap	1448361_at,1441684_at,1416482_at,1416484_at
16646	NM_008465	overlap	1419548_at,1460260_s_at,1449503_at,1449504_at
26462	BC052157	overlap	1429971_at,1449097_at,1429972_s_at,1451936_a_at
56637	NM_019827	overlap	1451020_at,1454958_at,1434439_at,1437001_at
66629	BC051035	overlap	1430777_a_at,1420116_s_at,1421845_at,1450394_at
78757	AK036492	overlap	1453775_at,1435698_at,1441753_at,1429810_at
52710	NM_029643	overlap	1437315_at,1439451_x_at,1454870_x_at,1451256_at
252973	BC055035	overlap	1427046_at,1431877_a_at,1431878_at,1452643_at
13132	AK162744	mixed_overlap	1430604_a_at,1420498_a_at,1423805_at,1429693_at
71474	AK083335	overlap	1425056_s_at,1425055_at,1451581_at,1453325_at
70152	NM_027334	overlap	1434151_at,1434150_a_at,1454858_x_at,1421184_a_at
382423	AK014824	overlap	1428127_at,1428125_at,1428126_a_at,1428128_at
67226	NM_133683	overlap	1416261_at,1416262_at,1444883_at,1448275_at
216197	AK030708	overlap	1452181_at,1426755_at,1455019_x_at,1426754_x_at
56307	AK147097	overlap	1423610_at,1434120_a_at,1436531_at,1451048_at
28193	NM_178606	overlap	1424779_at,1424781_at,1424780_a_at,1424778_at
23938	NM_011840	overlap	1453712_a_at,1455941_s_at,1417854_at,1430180_at
69632	BC052785	overlap	1451159_at,1453853_a_at,1446965_at,1423902_s_at
74100	NM_033264	overlap	1419028_at,1451280_at,1424248_at,1440429_at
18475	NM_008775	overlap	1422792_at,1422793_at,1422791_at,1450755_at
74090	NM_028748	overlap	1460459_at,1456348_x_at,1456152_at,1456654_at
66317	NM_001025376	overlap	1454954_at,1434433_x_at,1459985_at,1448102_a_at
83946	AF310251	overlap	1423432_at,1443522_s_at,1425721_at,1438535_at
50876	NM_001038710	overlap	1431326_a_at,1437167_at,1435060_at,1451301_at
330938	AK142668	overlap	1444395_at,1435207_at,1443957_at,1425256_a_at
16430	NM_008408	overlap	1441417_at,1450841_at,1423033_at,1455824_x_at
83486	NM_148930	overlap	1452187_at,1456262_at,1438069_a_at,1452186_at
67618	NM_026276	overlap	1430515_s_at,1428757_at,1456625_at,1428756_at
16150	AK150884	overlap	1426333_a_at,1426207_at,1454184_a_at,1432275_at
21951	BC057370	overlap	1432630_at,1445358_at,1459910_at,1433778_at
234733	NM_172284	overlap	1425205_at,1425203_at,1425204_s_at,1424590_at
17132	AK132165	overlap	1435828_at,1447945_at,1437473_at,1456060_at
13642	AK132512	overlap	1449549_at,1449548_at,1419639_at,1419638_at
19358	AK045224	overlap	1422964_at,1437697_at,1455391_at,1453623_a_at
20068	NM_009092	overlap	1438986_x_at,1438502_x_at,1437510_x_at,1438501_at
13043	BC011434	overlap	1421313_s_at,1421315_s_at,1423917_a_at,1433908_a_at
11778	BC028319	overlap	1428044_at,1441993_at,1436525_at,1435718_at
78921	NM_175560	mixed_overlap	1451571_s_at,1425024_at,1445184_at,1453364_x_at
330577	NM_177894	overlap	1439963_x_at,1456939_at,1460107_at,1447397_at
50995	NM_016682	overlap	1416280_at,1433440_x_at,1448283_a_at,1437278_a_at
54399	AK158871	overlap	1426372_a_at,1422980_a_at,1430549_at,1453570_x_at
67109	NM_001013012	overlap	1435015_at,1441703_at,1457592_x_at,1456869_at
69714	NM_023524	overlap	1418064_at,1448040_at,1438964_x_at,1438963_s_at
17258	NM_001033713	overlap	1452347_at,1421252_a_at,1427186_a_at,1425426_a_at
170639	NM_130866	mixed_overlap	1421507_at,1440009_at,1453535_at,1421506_at
11907	NM_013799	overlap	1449709_s_at,1435173_at,1420652_at,1420651_at
22342	NM_011698	overlap	1418683_at,1439240_x_at,1439239_at,1449172_a_at
233789	NM_001031814	overlap	1455657_at,1457262_at,1442925_at,1428539_at
57754	NM_021316	overlap	1421348_a_at,1421349_x_at,1451235_at,1424100_s_at
53421	BC003707	overlap	1416190_a_at,1448242_at,1416191_at,1416189_a_at
77574	AK020704	overlap	1428540_at,1430436_at,1437639_at,1428541_at
19362	AK077829	overlap	1417938_at,1417939_at,1448899_s_at,1417940_s_at
73178	NM_028459	overlap	1452193_a_at,1426777_a_at,1426776_at,1432155_at
53621	U71269	overlap	1420999_at,1450083_at,1436645_a_at,1421000_at
19691	AK138721	overlap	1425798_a_at,1436371_at,1439047_s_at,1447198_at
14489	NM_008098	overlap	1420474_at,1420475_at,1420472_at,1420473_at
54484	NM_018810	overlap	1418434_at,1451425_a_at,1418435_at,1455504_a_at
140488	NM_023670	overlap	1422611_s_at,1450687_at,1453957_a_at,1422610_s_at
232288	AK129262	overlap	1426331_a_at,1452123_s_at,1426594_at,1438169_a_at
108653	BC052078	overlap	1435533_s_at,1429982_at,1429981_a_at,1435532_at
22134	NM_009443	overlap	1423309_at,1418520_at,1423308_at,1423307_s_at
14886	BC047387	overlap	1460279_a_at,1431675_a_at,1431676_x_at,1425628_a_at
70797	NM_001003909	overlap	1447985_s_at,1430160_at,1437768_at,1429193_at
50926	NM_016690	overlap	1424252_at,1424251_a_at,1428225_s_at,1449039_a_at
319974	AK147478	overlap	1427293_a_at,1452379_at,1438680_at,1457139_at
75560	BC082322	overlap	1453130_at,1440751_at,1437020_at,1426860_at
11938	BC054531	overlap	1416551_at,1427251_at,1452363_a_at,1427250_at
231051	AY138582	overlap	1427150_at,1434179_at,1457193_at,1434178_at
55982	NM_018878	overlap	1454943_a_at,1423302_a_at,1423303_at,1434363_x_at
16976	NM_013587	overlap	1436609_a_at,1452148_at,1426697_a_at,1426696_at
59008	BC046804	overlap	1435178_x_at,1416906_at,1435177_a_at,1453307_a_at
15289	NM_010439	overlap	1435324_x_at,1448235_s_at,1425048_a_at,1416176_at
19085	AK158994	overlap	1416754_at,1440132_s_at,1416753_at,1434325_x_at
73804	AK161309	overlap	1432392_at,1454221_a_at,1449060_at,1437611_x_at
73750	AK157955	overlap	1436485_s_at,1442507_at,1432555_at,1436486_x_at
22004	M87635	overlap	1425028_a_at,1449577_x_at,1419738_a_at,1419739_at
338355	BC060651	overlap	1455339_at,1459735_at,1439974_at,1441486_at
230657	BC106178	overlap	1447966_a_at,1446160_x_at,1457680_a_at,1447967_at
51796	NM_016799	overlap	1420934_a_at,1450045_at,1420935_a_at,1442330_at
73332	AK161297	overlap	1453880_s_at,1430593_at,1430638_at,1430190_at
22319	NM_009498	overlap	1437708_x_at,1421102_a_at,1433916_at,1456245_x_at
58810	NM_021473	overlap	1430123_a_at,1430124_x_at,1451035_a_at,1435011_x_at
56376	NM_019808	overlap	1421413_a_at,1450786_x_at,1422861_s_at,1429783_at
75137	AK015972	overlap	1431426_at,1431425_a_at,1434817_s_at,1438028_at
72296	BC056360	overlap	1431137_at,1438017_at,1436014_a_at,1434743_x_at
319945	NM_177041	mixed_overlap	1424422_s_at,1424421_at,1424423_at,1422309_a_at
11490	NM_009614	overlap	1454206_a_at,1438760_x_at,1416080_at,1425170_a_at
16007	NM_010516	overlap	1438133_a_at,1442340_x_at,1416039_x_at,1457823_at
54673	AF272946	overlap	1418011_a_at,1455385_at,1435631_x_at,1418010_a_at
73182	NM_028460	mixed_overlap	1445223_at,1425267_a_at,1425268_a_at,1430853_a_at
18720	AK151984	overlap	1435039_a_at,1426009_a_at,1455191_x_at,1418144_a_at
11909	NM_009715	overlap	1426583_at,1426582_at,1452116_s_at,1427559_a_at
228012	BC051641	overlap	1456407_a_at,1439158_at,1455024_at,1460002_at
18227	AB014889	overlap	1433423_at,1450749_a_at,1447863_s_at,1450750_a_at
22138	NM_028004	overlap	1427445_a_at,1427446_s_at,1444083_at,1444638_at
53872	U27838	overlap	1448348_at,1416461_at,1448347_a_at,1416462_at
380601	BC052898	mixed_overlap	1435369_at,1439867_at,1457242_at,1418598_at
170791	BC030493	overlap	1426671_a_at,1438397_a_at,1438398_at,1438420_at
NA	NA	overlap	1446147_at,1446148_x_at,1442744_at,1442745_x_at
228769	NM_212446	overlap	1451337_at,1424371_at,1424370_s_at,1424369_at
68925	AK164658	overlap	1443484_at,1426890_a_at,1440986_at,1426891_at
NA	NM_001033179	overlap	1439592_at,1456805_a_at,1439593_s_at,1457029_at
27223	BC079906	overlap	1442316_x_at,1426957_at,1426956_a_at,1457812_at
11834	NM_009702	overlap	1430972_x_at,1430275_a_at,1433497_at,1430971_a_at
24136	AK031541	overlap	1434298_at,1456389_at,1454200_at,1422748_at
67204	AK145434	overlap	1417712_at,1448820_a_at,1417713_at,1441023_at
76688	NM_029702	overlap	1425507_at,1451735_at,1434488_at,1425508_s_at
69178	NM_024225	overlap	1417648_s_at,1417647_at,1448791_at,1417646_a_at
26428	AK011550	overlap	1431172_at,1453804_a_at,1423336_at,1423337_at
23856	NM_011805	overlap	1437647_at,1431258_at,1456405_at,1437182_at
68365	NM_026697	overlap	1419244_a_at,1415686_at,1419243_at,1419246_s_at
14536	NM_010264	overlap	1421515_at,1421516_at,1428826_at,1428825_at
109019	BC095967	overlap	1430623_s_at,1452203_at,1460521_a_at,1426806_at
81898	NM_031179	overlap	1418561_at,1418562_at,1449138_at,1440818_s_at
29809	NM_001038621	overlap	1453365_at,1434062_at,1429196_at,1429197_s_at
18640	NM_008825	overlap	1422091_at,1429486_at,1422092_at,1422090_a_at
21367	NM_177129	overlap	1450523_at,1456962_at,1435165_at,1435166_at
68691	AK082897	overlap	1436214_at,1436213_a_at,1455602_x_at,1440848_at
11931	NM_009721	overlap	1423890_x_at,1418453_a_at,1451152_a_at,1439036_a_at
98660	NM_178405	overlap	1452308_a_at,1443823_s_at,1427465_at,1434893_at
67923	NM_026456	overlap	1427915_s_at,1436226_at,1427914_a_at,1452593_a_at
110611	NM_133808	overlap	1449615_s_at,1415988_at,1415987_at,1419869_s_at
27392	AK132928	overlap	1421284_at,1432115_a_at,1425997_a_at,1425813_at
13838	NM_007936	overlap	1429021_at,1456863_at,1439757_s_at,1421929_at
22099	NM_011650	overlap	1416908_s_at,1416907_at,1448515_at,1448516_at
55990	NM_018881	overlap	1435459_at,1453435_a_at,1422905_s_at,1422904_at
23871	AY512954	overlap	1422027_a_at,1422028_a_at,1426725_s_at,1452163_at
16201	DQ104406	overlap	1436802_at,1422546_at,1457739_at,1460669_at
11806	NM_009692	overlap	1455201_x_at,1438840_x_at,1419233_x_at,1419232_a_at
12175	BC012670	overlap	1431731_at,1422491_a_at,1453993_a_at,1422490_at
71472	AK160807	overlap	1438812_x_at,1424656_s_at,1455205_a_at,1453190_at
270192	NM_173781	overlap	1455924_at,1460617_s_at,1434914_at,1437107_at
54725	NM_207676	overlap	1417377_at,1431611_a_at,1417376_a_at,1417378_at
73336	AB162857	overlap	1427716_at,1426131_at,1447729_s_at,1429995_at
66855	AK161627	overlap	1451081_a_at,1424053_a_at,1437205_at,1437204_a_at
20467	BC020049	overlap	1455039_a_at,1424355_a_at,1434637_x_at,1452849_at
54446	NM_133957	overlap	1438999_a_at,1451921_a_at,1426029_a_at,1448966_a_at
108682	NM_173866	overlap	1439029_at,1434542_at,1438385_s_at,1455007_s_at
69742	NM_027194	overlap	1439234_a_at,1439235_x_at,1451134_a_at,1456663_x_at
234797	AK133157	overlap	1426446_at,1434505_a_at,1452082_at,1435928_at
20377	NM_013834	overlap	1416594_at,1460187_at,1448395_at,1428136_at
20538	NM_009209	overlap	1447311_at,1421641_at,1442449_at,1460129_at
20650	NM_009229	overlap	1420372_at,1436986_at,1420371_at,1449840_at
59009	AK088003	overlap	1445178_at,1421271_at,1421270_at,1455149_at
229603	NM_001025613	overlap	1429139_at,1435552_at,1457716_at,1428953_at
69276	BC067202	overlap	1433704_s_at,1454697_at,1432635_a_at,1455698_at
12462	NM_009836	overlap	1448178_a_at,1416024_x_at,1459987_s_at,1449645_s_at
75007	BC094388	overlap	1426655_a_at,1437551_at,1437046_x_at,1432262_at
269424	NM_172303	overlap	1426753_at,1452179_at,1452180_at,1426752_at
214968	AK052232	overlap	1446536_at,1448060_at,1453055_at,1459318_at
12335	AK076333	mixed_overlap	1431063_at,1436385_at,1433681_x_at,1426043_a_at
99031	AK037703	overlap	1438717_a_at,1456495_s_at,1451831_at,1457881_at
14683	AF116268	overlap	1450186_s_at,1453413_at,1443375_at,1427789_s_at
20944	NM_009301	overlap	1456124_x_at,1419347_x_at,1419346_a_at,1427220_a_at
15378	NM_008261	overlap	1427001_s_at,1421983_s_at,1427000_at,1450447_at
228829	BC060121	overlap	1426961_at,1426962_at,1452259_at,1452258_at
109079	NM_175400	overlap	1433973_at,1454792_s_at,1455511_at,1433974_at
18286	NM_013615	overlap	1426040_a_at,1439918_at,1435216_a_at,1454735_at
51869	AK083291	overlap	1442939_at,1429491_s_at,1429490_at,1437179_at
67996	NM_026499	overlap	1416721_s_at,1447898_s_at,1448454_at,1416720_at
22343	NM_011699	overlap	1450937_at,1449262_s_at,1418898_at,1423322_at
60525	NM_019811	overlap	1422479_at,1422478_a_at,1457460_at,1446542_at
378702	NM_011354	overlap	1455236_x_at,1433786_x_at,1435738_x_at,1433723_s_at
11545	NM_007415	overlap	1422502_at,1422503_s_at,1443573_at,1435368_a_at
11790	NM_007463	overlap	1451886_at,1425968_s_at,1448664_a_at,1417305_at
58244	NM_021433	overlap	1431646_a_at,1440585_at,1423038_at,1450844_at
14545	NM_010267	overlap	1450940_at,1437425_at,1423329_at,1423328_at
26987	BC049077	overlap	1421985_a_at,1435803_a_at,1455108_at,1421986_at
319263	AK161921	overlap	1435634_at,1435635_at,1455388_at,1429429_s_at
94218	NM_053186	overlap	1420481_at,1420482_at,1420480_at,1420483_at
12503	BC052824	overlap	1452539_a_at,1426079_at,1420716_at,1426396_at
20846	AK041599	overlap	1440481_at,1450033_a_at,1450034_at,1420915_at
67921	NM_026454	overlap	1429568_x_at,1432426_a_at,1451272_a_at,1450275_x_at
240832	NM_022329	mixed_overlap	1418115_s_at,1435526_at,1448958_at,1418116_at
66950	NM_025864	overlap	1438082_at,1417030_at,1448552_s_at,1417031_at
108989	NM_133780	overlap	1456112_at,1426948_at,1426949_s_at,1456651_a_at
52477	AK088834	overlap	1431606_a_at,1437050_s_at,1448360_s_at,1415731_at
14455	BC004622	overlap	1449410_a_at,1455904_at,1436222_at,1424843_a_at
66882	NM_025824	overlap	1423040_at,1450846_at,1423041_a_at,1450845_a_at
26466	NM_011981	overlap	1436495_s_at,1427831_s_at,1419164_at,1419165_at
319604	NM_178764	overlap	1434375_at,1434374_at,1434373_at,1454950_at
14356	AK131168	overlap	1448887_x_at,1436416_x_at,1417916_a_at,1430753_at
22083	AK045101	overlap	1442240_at,1422680_at,1422681_at,1422679_s_at
17984	NM_010882	overlap	1455792_x_at,1435383_x_at,1415923_at,1435382_at
14204	NM_053074	mixed_overlap	1415926_at,1419192_at,1438917_x_at,1415925_a_at
66930	NM_025850	overlap	1419566_at,1447496_s_at,1447495_at,1419567_at
67420	AK033674	overlap	1453550_a_at,1426371_at,1426370_at,1426369_at
71974	AK049836	overlap	1442719_at,1426749_at,1431768_a_at,1454008_at
232670	NM_146173	overlap	1451608_a_at,1451609_at,1425157_x_at,1455618_x_at
381760	NM_028358	overlap	1427965_at,1452616_s_at,1452617_at,1430294_at
101100	AK133626	mixed_overlap	1423588_at,1421219_at,1436604_at,1451694_at
67246	NM_026054	overlap	1429588_at,1437110_at,1427334_s_at,1452397_at
14699	NM_010314	overlap	1425167_a_at,1451633_a_at,1425219_x_at,1425168_at
21841	NM_011585	overlap	1416812_at,1416813_at,1437934_at,1416814_at
212541	NM_145383	overlap	1425172_at,1451617_at,1451618_at,1425171_at
192196	AK134191	overlap	1423251_at,1427087_at,1436165_at,1445717_at
14235	NM_008021	mixed_overlap	1417748_x_at,1430935_at,1448834_at,1448833_at
20965	BC085129	overlap	1435511_at,1449030_at,1428460_at,1460230_at
68498	NM_026743	overlap	1430310_at,1436626_at,1445860_at,1441776_at
67015	NM_025911	overlap	1418459_at,1449083_at,1453605_s_at,1430670_at
71777	NM_023626	overlap	1422806_x_at,1450760_a_at,1460082_at,1422805_a_at
231128	NM_001030306	overlap	1455307_at,1435427_x_at,1435428_at,1455306_at
76809	NM_029752	overlap	1428744_s_at,1438198_at,1428743_at,1444439_at
231841	AK043212	overlap	1456525_at,1452390_at,1427316_s_at,1438777_a_at
56334	AK075642	overlap	1420868_s_at,1436452_x_at,1436451_a_at,1420867_at
100986	NM_194462	overlap	1446237_at,1455151_at,1437082_at,1435769_at
16599	NM_008453	overlap	1429360_at,1421604_a_at,1431630_a_at,1458487_at
56305	BC034676	overlap	1454892_at,1420307_a_at,1434257_s_at,1421013_at
23950	NM_011847	overlap	1429776_a_at,1429777_at,1448234_at,1434035_at
19384	NM_009391	overlap	1460551_at,1433569_x_at,1439270_x_at,1434578_x_at
22234	NM_011673	overlap	1421269_at,1439863_at,1435133_at,1421268_at
230648	NM_172698	overlap	1433875_at,1427978_at,1427979_at,1446425_at
16847	BC082551	overlap	1456156_at,1425875_a_at,1425644_at,1425873_a_at
14105	AK169071	overlap	1418526_at,1418527_a_at,1449121_at,1423982_at
74098	NM_028754	overlap	1429879_at,1426468_at,1456370_s_at,1426467_s_at
12345	NM_009798	overlap	1453960_a_at,1431668_at,1417259_a_at,1424168_a_at
13131	NM_177259	overlap	1435578_s_at,1435577_at,1427307_a_at,1427308_at
66902	AK089916	overlap	1451345_at,1451346_at,1424425_a_at,1424426_at
67727	AK014718	overlap	1427925_at,1427924_at,1431929_a_at,1428917_at
14211	NM_008017	overlap	1448635_at,1429660_s_at,1429659_at,1429658_a_at
56309	NM_019660	overlap	1427940_s_at,1452608_at,1427938_at,1427939_s_at
50780	NM_019492	overlap	1454026_a_at,1449516_a_at,1425701_a_at,1425296_a_at
50912	BC027840	overlap	1431832_x_at,1437294_at,1454021_a_at,1423587_a_at
67389	NM_026125	overlap	1417393_a_at,1448687_at,1439422_a_at,1455264_at
116940	NM_054089	overlap	1421905_at,1450401_at,1450400_at,1421904_at
NA	NA	overlap	1453186_at,1429538_a_at,1435079_at,1435080_x_at
74320	AK080344	overlap	1444434_at,1456488_at,1453554_a_at,1423874_at,1455281_at
17196	NM_010777	overlap	1451961_a_at,1419646_a_at,1425264_s_at,1433532_a_at,1425263_a_at
67665	NM_026302	overlap	1420861_at,1420863_at,1420862_at,1450030_at,1458541_at
72124	NM_001039088	overlap	1424199_at,1424201_a_at,1420386_at,1424202_at,1424200_s_at
319322	NM_030109	overlap	1433461_at,1438637_x_at,1429362_a_at,1456352_a_at,1456040_at
76055	NM_023799	mixed_overlap	1422902_s_at,1422900_at,1433654_at,1437129_at,1422901_at
109910	AK147560	mixed_overlap	1426326_at,1426327_s_at,1429615_at,1459444_at,1422033_a_at
225887	NM_144870	overlap	1455283_x_at,1434213_x_at,1434212_at,1423907_a_at,1423908_at
22764	NM_011768	overlap	1425972_a_at,1428047_s_at,1428046_a_at,1419565_a_at,1449512_a_at
18189	AB093249	overlap	1439359_x_at,1433413_at,1428240_at,1442501_at,1439358_a_at
65962	NM_023449	overlap	1428955_x_at,1428954_at,1439368_a_at,1452976_a_at,1431208_a_at
192786	AK049228	overlap	1443877_a_at,1443878_at,1438828_at,1434509_at,1427412_s_at
16796	NM_010688	overlap	1438634_x_at,1456309_x_at,1460173_at,1448207_at,1455470_x_at
16882	U66057	overlap	1453986_at,1423419_at,1431715_a_at,1437198_at,1425865_a_at
12412	BC055290	overlap	1431773_at,1422935_x_at,1450797_a_at,1436266_x_at,1433718_a_at
50523	NM_015771	overlap	1419679_at,1437101_at,1419678_at,1426156_at,1425420_s_at
71891	AK009280	overlap	1439105_at,1425661_at,1425956_a_at,1455073_at,1429186_a_at
76338	AK169657	overlap	1452668_x_at,1436923_at,1452667_at,1455857_a_at,1428115_a_at
20383	NM_013663	overlap	1416152_a_at,1454993_a_at,1416150_a_at,1416151_at,1438215_at
78785	AK161301	overlap	1437092_at,1429752_x_at,1453278_a_at,1431382_a_at,1427278_at
224824	NM_145488	overlap	1438138_a_at,1454738_x_at,1456302_at,1451226_at,1424078_s_at
22630	NM_011739	overlap	1432842_s_at,1420829_a_at,1420830_x_at,1460621_x_at,1420828_s_at
111507	BC004786	mixed_overlap	1424631_a_at,1427870_x_at,1421653_a_at,1427503_at,1425247_a_at
20338	NM_001039089	overlap	1425187_at,1430692_a_at,1436774_at,1425188_s_at,1453559_a_at
12499	NM_007647	overlap	1451765_a_at,1417382_at,1433763_at,1417384_at,1417383_at
56784	AK042116	overlap	1458685_at,1431097_at,1458410_at,1428594_at,1421448_at
11431	NM_021330	overlap	1422715_s_at,1450721_at,1450720_at,1422716_a_at,1422717_at
72149	BC052063	mixed_overlap	1428188_at,1451420_at,1424636_at,1433186_at,1424637_s_at
19014	NM_013634	overlap	1421906_at,1421907_at,1453972_x_at,1439408_a_at,1450402_at
216558	NM_139297	overlap	1434485_a_at,1426461_at,1426460_a_at,1434486_x_at,1451742_a_at
76626	AK172186	overlap	1421230_a_at,1435520_at,1435521_at,1436818_a_at,1441185_at
72055	AK007977	overlap	1456241_a_at,1427294_a_at,1427295_at,1429980_x_at,1429979_a_at
21858	NM_011594	overlap	1433662_s_at,1420924_at,1460287_at,1450040_at,1454677_at
20185	BC086657	overlap	1423202_a_at,1423200_at,1444760_at,1423201_at,1435914_at
15384	BC043069	overlap	1453849_s_at,1415914_at,1431349_at,1455855_x_at,1448144_at
20088	NM_011297	overlap	1453362_x_at,1436064_x_at,1428530_x_at,1456628_x_at,1455195_at
11534	NM_134079	overlap	1438292_x_at,1416319_at,1446068_at,1449641_at,1446675_at
19889	NM_133669	overlap	1419585_at,1419587_s_at,1454816_at,1434061_at,1419586_at
22232	BC037701	overlap	1422827_x_at,1432533_a_at,1439433_a_at,1436664_a_at,1453858_at
22284	DQ086491	overlap	1450038_s_at,1450039_at,1420923_at,1450037_at,1420922_at
18018	AK048610	overlap	1447084_at,1447085_s_at,1425761_a_at,1417621_at,1428479_at
67974	BC035524	overlap	1428413_at,1454201_a_at,1428971_at,1432352_at,1428414_at
76895	NM_001039179	overlap	1437491_at,1450732_a_at,1450733_at,1437875_at,1422746_s_at
14569	NM_008112	overlap	1420815_at,1435898_x_at,1436016_x_at,1420814_at,1431645_a_at
78689	NM_030153	overlap	1453263_at,1460544_at,1433570_s_at,1454657_s_at,1429720_at
12313	NM_009790	overlap	1417366_s_at,1433592_at,1454611_a_at,1455571_x_at,1417365_a_at
27401	BC098371	overlap	1436000_a_at,1460247_a_at,1437033_a_at,1418969_at,1449293_a_at
494448	AK146048	mixed_overlap	1429290_at,1421181_at,1424407_s_at,1450147_at,1434270_at
17988	NM_010884	overlap	1420760_s_at,1450976_at,1456174_x_at,1423413_at,1450977_s_at
68036	NM_026521	overlap	1426678_at,1426679_at,1456177_x_at,1436687_x_at,1436686_at
319880	BC095951	overlap	1454889_x_at,1434252_at,1434253_s_at,1451794_at,1435554_at
72567	NM_001025394	overlap	1438089_a_at,1428845_at,1436023_at,1430581_at,1428844_a_at
218232	NM_207232	overlap	1435107_at,1433823_at,1454726_s_at,1445362_at,1437613_s_at
20658	NM_019973	overlap	1420952_at,1420951_a_at,1439074_a_at,1435862_at,1456630_x_at
15382	NM_001039129	overlap	1423531_a_at,1430019_a_at,1430020_x_at,1436549_a_at,1455740_at
223527	NM_175009	overlap	1460392_a_at,1429412_at,1429410_at,1429411_a_at,1457758_at
18029	NM_008688	overlap	1450661_x_at,1427665_a_at,1435527_at,1429148_at,1422565_s_at
23807	NM_011790	overlap	1445934_at,1455013_at,1418523_at,1449119_at,1454802_x_at
71946	NM_028013	overlap	1426542_at,1426543_x_at,1426541_a_at,1426540_at,1433796_at
67952	NM_024214	overlap	1423080_at,1423079_a_at,1423081_a_at,1435534_a_at,1455357_x_at
52118	NM_027514	overlap	1450295_s_at,1423905_at,1451160_s_at,1423903_at,1423904_a_at
22121	NM_009438	overlap	1455001_x_at,1455485_x_at,1433928_a_at,1417608_a_at,1435873_a_at
15258	AF170302	overlap	1425983_x_at,1448631_a_at,1432523_at,1424863_a_at,1429566_a_at
12180	U76371	overlap	1421329_a_at,1441667_s_at,1443727_x_at,1443726_at,1450203_at
12444	NM_009829	overlap	1434745_at,1448229_s_at,1430127_a_at,1416122_at,1416123_at
20817	AK041426	overlap	1448603_at,1417134_at,1417135_at,1417136_s_at,1435746_at
13047	BC079570	overlap	1424668_a_at,1451435_at,1424667_a_at,1425611_a_at,1425612_at
71752	AK138760	mixed_overlap	1452780_at,1452781_a_at,1428448_a_at,1428449_at,1420387_at
230908	NM_001008546	overlap	1455655_a_at,1434419_s_at,1428467_at,1423723_s_at,1436318_at
330010	AK133079	overlap	1460494_at,1453717_s_at,1442763_s_at,1442762_at,1431310_s_at
80890	AK039741	overlap	1417029_a_at,1448551_a_at,1417027_at,1459860_x_at,1417028_a_at
16905	AK149998	overlap	1457670_s_at,1452212_at,1426868_x_at,1425472_a_at,1421654_a_at
13830	BC003789	overlap	1438910_a_at,1419099_x_at,1419097_a_at,1419098_at,1449341_a_at
18019	AK161174	overlap	1439205_at,1425990_a_at,1426031_a_at,1426032_at,1440426_at
20932	NM_011512	overlap	1455822_x_at,1434589_x_at,1436797_a_at,1448255_a_at,1416213_x_at
21817	NM_009373	overlap	1433428_x_at,1417500_a_at,1455900_x_at,1437277_x_at,1426004_a_at
26943	NM_012032	overlap	1417816_s_at,1417815_a_at,1455550_x_at,1434548_at,1456080_a_at
103967	NM_172646	overlap	1425403_at,1436875_at,1438801_at,1446265_at,1436624_at
18933	NM_001025570	overlap	1439774_at,1432129_a_at,1425527_at,1425526_a_at,1425528_at
77264	AB093218	overlap	1451682_at,1425356_at,1441767_at,1459048_s_at,1454007_a_at
27395	BC068230	overlap	1434970_a_at,1434971_x_at,1435232_x_at,1451623_at,1425189_a_at
75316	BC056964	overlap	1452635_x_at,1457292_at,1430147_a_at,1436558_at,1430271_x_at
67115	NM_025974	overlap	1438507_x_at,1438626_x_at,1433688_x_at,1422128_at,1426793_a_at
20842	NM_009282	overlap	1431921_a_at,1434189_at,1421939_a_at,1450420_at,1421940_at
68051	NM_026532	overlap	1418274_at,1439553_s_at,1434367_s_at,1447440_at,1449017_at
13175	AK043874	overlap	1451917_a_at,1446190_at,1451289_at,1450863_a_at,1424270_at
74446	AK029525	overlap	1455891_at,1432174_a_at,1431363_at,1430233_a_at,1454114_a_at
80732	BC007477	overlap	1421334_x_at,1421333_a_at,1450204_a_at,1429584_at,1429585_s_at
12870	BC062957	overlap	1448734_at,1417495_x_at,1455393_at,1417494_a_at,1417496_at
110911	NM_138651	overlap	1454891_at,1434256_s_at,1418794_at,1418795_at,1452832_s_at
12125	NM_207680	overlap	1456006_at,1435449_at,1435448_at,1456005_a_at,1426334_a_at
54401	NM_018753	overlap	1420878_a_at,1420880_a_at,1455815_a_at,1436783_x_at,1420879_a_at
69080	NM_133708	overlap	1455458_x_at,1417579_x_at,1460594_a_at,1417578_a_at,1435978_at
12912	AF448508	overlap	1421582_a_at,1452529_a_at,1452901_at,1423402_at,1428755_at
22019	NM_009418	overlap	1438264_a_at,1430575_a_at,1421893_a_at,1421894_a_at,1430576_at
98415	BC039951	overlap	1435753_a_at,1444953_at,1434668_at,1444952_a_at,1447924_at
66162	NM_175103	overlap	1434545_x_at,1455776_x_at,1434544_at,1434543_a_at,1436639_at
66996	NM_023289	overlap	1455957_x_at,1434533_x_at,1436696_x_at,1416063_x_at,1448197_at
269846	U07661	overlap	1452205_x_at,1425854_x_at,1426159_x_at,1425226_x_at,1426772_x_at
114142	BC058960	overlap	1458191_at,1438232_at,1422014_at,1440108_at,1441365_at
103963	NM_133933	overlap	1438943_x_at,1439257_x_at,1416470_a_at,1456438_x_at,1448353_x_at
71116	NM_026959	overlap	1453819_x_at,1435102_a_at,1431295_a_at,1429288_x_at,1425011_x_at
231769	NM_172276	overlap	1454683_at,1438674_a_at,1438675_at,1424997_at,1433677_at
74570	NM_029869	overlap	1447944_at,1439908_at,1429152_at,1418801_at,1453051_at
67878	AK012413	overlap	1425568_a_at,1431105_a_at,1436028_at,1452053_a_at,1428888_at
56526	AK048455	overlap	1420876_a_at,1440939_at,1431973_at,1420877_at,1424181_at,1460286_at
78885	NM_030205	overlap	1428150_at,1437524_x_at,1428147_at,1437146_x_at,1428149_at,1428148_s_at
193116	NM_148673	overlap	1447146_s_at,1425488_at,1447805_s_at,1425489_at,1451727_at,1425487_at
110809	AK078715	overlap	1428099_a_at,1430982_at,1453722_s_at,1457136_at,1434972_x_at,1452430_s_at
105689	NM_207215	overlap	1434274_at,1442858_at,1454900_s_at,1445340_at,1434937_at,1447150_at
52639	NM_145940	overlap	1456624_at,1439060_s_at,1424917_a_at,1438709_at,1452392_a_at,1427323_s_at
14538	AK019924	overlap	1438660_at,1430826_s_at,1425503_at,1453674_at,1451733_at,1421415_s_at
94246	NM_198122	overlap	1446317_at,1431031_at,1451847_s_at,1431024_a_at,1435768_at,1460384_a_at
67241	BC048790	overlap	1422909_at,1460069_at,1422910_s_at,1448829_at,1417736_at,1448828_at
19042	AF369981	overlap	1425537_at,1429501_s_at,1453171_s_at,1415678_at,1429500_at,1451943_a_at
19272	NM_008983	overlap	1441277_s_at,1431680_a_at,1441276_at,1423277_at,1444763_at,1443699_at
53605	NM_015781	overlap	1420478_at,1420476_a_at,1420477_at,1452778_x_at,1429227_x_at,1420479_a_at
76757	AF223417	overlap	1426134_at,1426144_x_at,1426143_at,1426142_a_at,1451940_x_at,1451801_at
207615	NM_001039389	overlap	1453024_at,1432615_at,1455278_at,1434077_at,1434076_at,1454823_at
19116	AK050317	overlap	1451844_at,1451850_at,1448556_at,1450226_at,1421382_at,1425853_s_at
233724	NM_153525	overlap	1428587_at,1438790_x_at,1438117_x_at,1437402_x_at,1428586_at,1460122_at
11980	NM_009727	overlap	1444355_at,1423598_at,1433965_at,1433827_at,1454728_s_at,1423597_at
19775	NM_011273	overlap	1452271_at,1450130_at,1437958_at,1426993_at,1426053_a_at,1426992_at
13430	AK005012	overlap	1451057_x_at,1432004_a_at,1425135_a_at,1425136_x_at,1432005_at,1423629_at
26400	BC070467	overlap	1425512_at,1440442_at,1425513_at,1457182_at,1451736_a_at,1425393_a_at
67120	AK173315	overlap	1437878_s_at,1432130_a_at,1426544_a_at,1428846_at,1438051_at,1460448_s_at
12995	NM_007788	overlap	1419034_at,1419037_at,1419038_a_at,1419035_s_at,1419036_at,1453427_at
56428	NM_019758	overlap	1448654_at,1437806_x_at,1437805_at,1430474_a_at,1438842_at,1438843_x_at
78795	AK019512	overlap	1454213_at,1432383_a_at,1442165_at,1428399_a_at,1435073_a_at,1431138_at
52822	AK154941	overlap	1455605_at,1442786_s_at,1424403_a_at,1459309_at,1455027_at,1424402_at
192682	AF464180	mixed_overlap	1423628_s_at,1438103_at,1425017_at,1451769_s_at,1427687_at,1425613_at,1424341_s_at
71795	AK034285	overlap	1428025_s_at,1452939_a_at,1435066_at,1428878_a_at,1455204_at,1452940_x_at,1431074_a_at
26365	NM_011926	overlap	1425675_s_at,1460682_s_at,1427711_a_at,1460681_at,1452532_x_at,1427712_at,1422123_s_at
16561	NM_207682	overlap	1451200_at,1451762_a_at,1423995_at,1451642_at,1423994_at,1425270_at,1455182_at
14897	BC034113	overlap	1423898_a_at,1443125_at,1451158_at,1423899_at,1423901_at,1447073_at,1423900_at
75458	AF401531	overlap	1436242_a_at,1455615_at,1425769_x_at,1424495_a_at,1425860_x_at,1451374_x_at,1451832_at
27388	NM_013782	overlap	1460010_a_at,1426728_x_at,1434587_x_at,1429492_x_at,1453164_a_at,1434586_a_at,1450354_a_at
27416	BC042581	overlap	1435683_a_at,1438056_x_at,1447384_at,1435685_x_at,1418043_at,1427565_a_at,1418042_a_at,1435684_at
