# Supplementary material for: Consistency Analysis of Redundant Probe Sets on Affymetrix Three-Prime Expression Arrays and Applications to Differential mRNA Processing
Source: PLoS One. 2009 Jan 23;4(1):e4229. doi: 10.1371/journal.pone.0004229 (PMC2621337; doi:10.1371/journal.pone.0004229)
Supplement: Data S2 — Probe set screening results. This tab-delimited spreadsheet lists every probe set on the mouse 430_2 array from Affymetrix. Column 1 gives the name of the probe set; column 2 (labeled “map”) reports whether the probe set maps to one (SM), more than one (MM) or no (NM) locations in the mm8 mouse genome assembly; and the third column (labeled “probes”) reports the number of probes per probe set that map to the genome for all probe sets designated SM in column 2. (0.78 MB TXT) [file pone.0004229.s002.txt]

probe_set	map	probes
1415670_at	MM	NA
1415671_at	MM	NA
1415672_at	MM	NA
1415673_at	MM	NA
1415674_a_at	MM	NA
1415675_at	MM	NA
1415676_a_at	MM	NA
1415677_at	MM	NA
1415678_at	MM	NA
1415679_at	MM	NA
1415680_at	MM	NA
1415681_at	MM	NA
1415682_at	MM	NA
1415683_at	MM	NA
1415684_at	MM	NA
1415685_at	MM	NA
1415686_at	MM	NA
1415687_a_at	MM	NA
1415688_at	MM	NA
1415689_s_at	MM	NA
1415690_at	MM	NA
1415691_at	MM	NA
1415692_s_at	MM	NA
1415693_at	MM	NA
1415694_at	MM	NA
1415695_at	MM	NA
1415696_at	MM	NA
1415697_at	MM	NA
1415698_at	MM	NA
1415699_a_at	MM	NA
1415700_a_at	MM	NA
1415701_x_at	MM	NA
1415702_a_at	MM	NA
1415703_at	MM	NA
1415704_a_at	MM	NA
1415705_at	MM	NA
1415706_at	MM	NA
1415707_at	MM	NA
1415708_at	MM	NA
1415709_s_at	MM	NA
1415710_at	MM	NA
1415711_at	MM	NA
1415712_at	MM	NA
1415713_a_at	MM	NA
1415714_a_at	MM	NA
1415715_at	MM	NA
1415716_a_at	MM	NA
1415717_at	MM	NA
1415718_at	MM	NA
1415719_s_at	MM	NA
1415720_s_at	MM	NA
1415721_a_at	MM	NA
1415722_a_at	MM	NA
1415723_at	MM	NA
1415724_a_at	MM	NA
1415725_at	MM	NA
1415726_at	MM	NA
1415727_at	MM	NA
1415728_at	MM	NA
1415729_at	MM	NA
1415730_at	MM	NA
1415731_at	MM	NA
1415732_at	MM	NA
1415733_a_at	MM	NA
1415734_at	MM	NA
1415735_at	MM	NA
1415736_at	MM	NA
1415737_at	MM	NA
1415738_at	MM	NA
1415739_at	MM	NA
1415740_at	MM	NA
1415741_at	MM	NA
1415742_at	MM	NA
1415743_at	MM	NA
1415744_at	MM	NA
1415745_a_at	MM	NA
1415746_at	MM	NA
1415747_s_at	NM	NA
1415748_a_at	MM	NA
1415749_a_at	MM	NA
1415750_at	MM	NA
1415751_at	MM	NA
1415752_at	MM	NA
1415753_at	MM	NA
1415754_at	MM	NA
1415755_a_at	MM	NA
1415756_a_at	MM	NA
1415757_at	MM	NA
1415758_at	MM	NA
1415759_a_at	MM	NA
1415760_s_at	MM	NA
1415761_at	MM	NA
1415762_x_at	MM	NA
1415763_a_at	MM	NA
1415764_at	MM	NA
1415765_at	MM	NA
1415766_at	MM	NA
1415767_at	MM	NA
1415768_a_at	NM	NA
1415769_at	MM	NA
1415770_at	SM	11
1415771_at	SM	11
1415772_at	SM	11
1415773_at	SM	11
1415774_at	SM	11
1415775_at	SM	11
1415776_at	SM	11
1415777_at	SM	11
1415778_at	SM	11
1415779_s_at	SM	11
1415780_a_at	SM	11
1415781_a_at	SM	11
1415782_at	SM	11
1415783_at	SM	11
1415784_at	SM	7
1415785_a_at	SM	11
1415786_at	SM	11
1415787_at	SM	11
1415788_at	SM	11
1415789_a_at	SM	11
1415790_at	SM	11
1415791_at	SM	11
1415792_at	SM	11
1415793_at	SM	11
1415794_a_at	SM	11
1415795_at	SM	11
1415796_at	SM	11
1415797_at	SM	8
1415798_at	SM	11
1415799_at	SM	11
1415800_at	SM	11
1415801_at	SM	11
1415802_at	SM	11
1415803_at	SM	11
1415804_at	SM	11
1415805_at	SM	10
1415806_at	SM	11
1415807_s_at	SM	11
1415808_at	SM	11
1415809_at	SM	11
1415810_at	SM	9
1415811_at	SM	11
1415812_at	SM	11
1415813_at	MM	NA
1415814_at	SM	11
1415815_at	SM	11
1415816_at	SM	11
1415817_s_at	SM	11
1415818_at	SM	11
1415819_a_at	SM	11
1415820_x_at	MM	NA
1415821_at	SM	11
1415822_at	SM	11
1415823_at	SM	10
1415824_at	SM	11
1415825_s_at	SM	0
1415826_at	SM	11
1415827_a_at	SM	11
1415828_a_at	SM	11
1415829_at	SM	11
1415830_at	SM	11
1415831_at	SM	11
1415832_at	SM	11
1415833_x_at	SM	11
1415834_at	SM	11
1415835_at	SM	11
1415836_at	SM	11
1415837_at	SM	11
1415838_at	SM	10
1415839_a_at	MM	NA
1415840_at	SM	11
1415841_at	SM	11
1415842_at	SM	11
1415843_at	SM	11
1415844_at	MM	NA
1415845_at	MM	NA
1415846_a_at	SM	11
1415847_at	SM	11
1415848_at	SM	11
1415849_s_at	SM	11
1415850_at	SM	11
1415851_a_at	SM	11
1415852_at	SM	11
1415853_at	SM	11
1415854_at	SM	11
1415855_at	SM	11
1415856_at	SM	11
1415857_at	SM	11
1415858_at	SM	10
1415859_at	SM	11
1415860_at	SM	11
1415861_at	SM	11
1415862_at	SM	11
1415863_at	SM	11
1415864_at	SM	11
1415865_s_at	SM	11
1415866_at	SM	11
1415867_at	SM	11
1415868_at	SM	11
1415869_a_at	SM	11
1415870_at	SM	11
1415871_at	SM	11
1415872_at	SM	11
1415873_a_at	SM	11
1415874_at	SM	11
1415875_at	SM	11
1415876_a_at	SM	11
1415877_at	SM	11
1415878_at	SM	11
1415879_a_at	SM	11
1415880_a_at	SM	11
1415881_at	SM	11
1415882_at	SM	11
1415883_a_at	SM	11
1415884_at	SM	11
1415885_at	SM	11
1415886_at	SM	11
1415887_at	SM	11
1415888_at	SM	11
1415889_a_at	SM	11
1415890_at	SM	10
1415891_at	SM	11
1415892_at	SM	11
1415893_at	SM	10
1415894_at	SM	11
1415895_at	SM	11
1415896_x_at	SM	11
1415897_a_at	SM	11
1415898_at	SM	8
1415899_at	SM	10
1415900_a_at	SM	11
1415901_at	SM	11
1415902_at	SM	11
1415903_at	SM	11
1415904_at	SM	11
1415905_at	SM	11
1415906_at	SM	11
1415907_at	SM	10
1415908_at	SM	11
1415909_at	SM	11
1415910_s_at	SM	11
1415911_at	SM	11
1415912_a_at	MM	NA
1415913_at	MM	NA
1415914_at	SM	11
1415915_at	SM	11
1415916_a_at	SM	11
1415917_at	SM	11
1415918_a_at	SM	11
1415919_at	SM	11
1415920_at	SM	11
1415921_a_at	SM	11
1415922_s_at	SM	11
1415923_at	SM	11
1415924_at	SM	11
1415925_a_at	SM	11
1415926_at	SM	11
1415927_at	SM	11
1415928_a_at	MM	NA
1415929_at	MM	NA
1415930_a_at	MM	NA
1415931_at	SM	10
1415932_x_at	SM	11
1415933_a_at	SM	11
1415934_at	SM	11
1415935_at	SM	11
1415936_at	SM	11
1415937_s_at	SM	11
1415938_at	SM	10
1415939_at	SM	11
1415940_at	SM	11
1415941_s_at	SM	11
1415942_at	SM	11
1415943_at	SM	11
1415944_at	SM	11
1415945_at	SM	11
1415946_at	SM	11
1415947_at	SM	11
1415948_at	SM	11
1415949_at	SM	8
1415950_a_at	MM	NA
1415951_at	SM	11
1415952_at	SM	11
1415953_s_at	SM	11
1415954_at	SM	8
1415955_x_at	SM	11
1415956_a_at	SM	11
1415957_a_at	SM	11
1415958_at	SM	11
1415959_at	SM	11
1415960_at	SM	11
1415961_at	SM	11
1415962_at	SM	11
1415963_at	SM	11
1415964_at	SM	11
1415965_at	SM	11
1415966_a_at	SM	10
1415967_at	SM	11
1415968_a_at	SM	11
1415969_s_at	SM	11
1415970_at	SM	11
1415971_at	SM	9
1415972_at	SM	11
1415973_at	SM	11
1415974_at	SM	11
1415975_at	SM	11
1415976_a_at	SM	11
1415977_at	SM	11
1415978_at	SM	11
1415979_x_at	SM	11
1415980_at	MM	NA
1415981_at	SM	11
1415982_at	SM	11
1415983_at	SM	11
1415984_at	SM	11
1415985_at	SM	11
1415986_at	SM	11
1415987_at	SM	11
1415988_at	SM	11
1415989_at	SM	11
1415990_at	SM	11
1415991_a_at	SM	11
1415992_at	SM	11
1415993_at	SM	11
1415994_at	SM	11
1415995_at	SM	11
1415996_at	SM	11
1415997_at	SM	11
1415998_at	SM	11
1415999_at	SM	11
1416000_a_at	MM	NA
1416001_a_at	SM	11
1416002_x_at	SM	7
1416003_at	SM	11
1416004_at	SM	11
1416005_at	SM	11
1416006_at	SM	11
1416007_at	SM	11
1416008_at	SM	11
1416009_at	SM	11
1416010_a_at	SM	11
1416011_x_at	SM	11
1416012_at	SM	9
1416013_at	SM	11
1416014_at	SM	11
1416015_s_at	SM	11
1416016_at	SM	11
1416017_at	SM	11
1416018_at	SM	11
1416019_at	SM	11
1416020_a_at	SM	11
1416021_a_at	SM	11
1416022_at	SM	11
1416023_at	SM	11
1416024_x_at	SM	11
1416025_at	SM	11
1416026_a_at	SM	11
1416027_at	SM	11
1416028_a_at	SM	11
1416029_at	SM	11
1416030_a_at	SM	11
1416031_s_at	SM	11
1416032_at	SM	11
1416033_at	SM	11
1416034_at	SM	11
1416035_at	SM	11
1416036_at	SM	10
1416037_a_at	SM	11
1416038_at	SM	9
1416039_x_at	SM	11
1416040_at	SM	11
1416041_at	SM	11
1416042_s_at	SM	11
1416043_at	SM	11
1416044_at	SM	11
1416045_a_at	SM	11
1416046_a_at	SM	11
1416047_at	SM	11
1416048_at	SM	11
1416049_at	SM	11
1416050_a_at	SM	11
1416051_at	SM	11
1416052_at	SM	10
1416053_at	SM	11
1416054_at	SM	11
1416055_at	SM	11
1416056_a_at	SM	11
1416057_at	SM	11
1416058_s_at	SM	11
1416059_at	SM	11
1416060_at	SM	11
1416061_at	SM	11
1416062_at	SM	11
1416063_x_at	SM	11
1416064_a_at	SM	11
1416065_a_at	SM	11
1416066_at	SM	11
1416067_at	SM	11
1416068_at	SM	11
1416069_at	SM	11
1416070_a_at	SM	11
1416071_at	SM	11
1416072_at	SM	11
1416073_a_at	SM	0
1416074_a_at	MM	NA
1416075_at	SM	11
1416076_at	SM	11
1416077_at	SM	11
1416078_s_at	SM	11
1416079_a_at	SM	11
1416080_at	SM	11
1416081_at	SM	11
1416082_at	SM	11
1416083_at	SM	11
1416084_at	SM	11
1416085_s_at	SM	11
1416086_at	SM	10
1416087_at	SM	11
1416088_a_at	SM	11
1416089_at	SM	11
1416090_at	SM	11
1416091_at	SM	11
1416092_a_at	SM	11
1416093_a_at	SM	11
1416094_at	SM	11
1416095_x_at	SM	11
1416096_at	SM	11
1416097_at	SM	11
1416098_at	SM	11
1416099_at	MM	NA
1416100_at	SM	11
1416101_a_at	SM	11
1416102_at	SM	11
1416103_at	SM	11
1416104_at	SM	11
1416105_at	SM	11
1416106_at	SM	11
1416107_at	SM	11
1416108_a_at	SM	11
1416109_at	SM	11
1416110_at	SM	11
1416111_at	SM	11
1416112_at	SM	11
1416113_at	SM	11
1416114_at	SM	11
1416115_at	SM	11
1416116_at	SM	11
1416117_at	SM	10
1416118_at	SM	11
1416119_at	SM	11
1416120_at	SM	11
1416121_at	SM	11
1416122_at	SM	11
1416123_at	SM	11
1416124_at	SM	8
1416125_at	SM	11
1416126_at	SM	11
1416127_a_at	SM	11
1416128_at	SM	4
1416129_at	SM	11
1416130_at	SM	11
1416131_s_at	SM	11
1416132_at	SM	11
1416133_at	SM	11
1416134_at	SM	11
1416135_at	SM	11
1416136_at	SM	11
1416137_at	SM	11
1416138_at	SM	11
1416139_at	SM	11
1416140_a_at	SM	11
1416141_a_at	SM	11
1416142_at	SM	11
1416143_at	SM	10
1416144_a_at	SM	11
1416145_at	SM	11
1416146_at	SM	11
1416147_at	SM	11
1416148_at	SM	11
1416149_at	SM	11
1416150_a_at	SM	11
1416151_at	SM	11
1416152_a_at	SM	11
1416153_at	MM	NA
1416154_at	MM	NA
1416155_at	SM	11
1416156_at	SM	11
1416157_at	SM	11
1416158_at	SM	10
1416159_at	SM	11
1416160_at	SM	11
1416161_at	SM	11
1416162_at	SM	11
1416163_at	SM	11
1416164_at	SM	11
1416165_at	SM	11
1416166_a_at	SM	11
1416167_at	SM	11
1416168_at	SM	10
1416169_at	SM	11
1416170_at	SM	11
1416171_at	SM	11
1416172_at	MM	NA
1416173_at	MM	NA
1416174_at	SM	11
1416175_a_at	SM	11
1416176_at	SM	11
1416177_at	SM	11
1416178_a_at	SM	11
1416179_a_at	SM	11
1416180_a_at	SM	11
1416181_at	SM	11
1416182_at	SM	11
1416183_a_at	SM	11
1416184_s_at	SM	11
1416185_a_at	SM	11
1416186_at	SM	11
1416187_s_at	SM	11
1416188_at	SM	10
1416189_a_at	SM	11
1416190_a_at	SM	11
1416191_at	SM	11
1416192_at	SM	11
1416193_at	SM	11
1416194_at	SM	11
1416195_at	SM	11
1416196_at	SM	11
1416197_at	SM	11
1416198_at	SM	11
1416199_at	SM	11
1416200_at	SM	11
1416201_at	SM	11
1416202_at	SM	10
1416203_at	SM	11
1416204_at	SM	11
1416205_at	SM	11
1416206_at	SM	11
1416207_at	SM	11
1416208_at	SM	11
1416209_at	SM	11
1416210_at	SM	11
1416211_a_at	SM	11
1416212_at	SM	11
1416213_x_at	SM	11
1416214_at	SM	11
1416215_at	SM	11
1416216_at	SM	11
1416217_a_at	SM	7
1416218_x_at	SM	10
1416219_at	SM	11
1416220_at	SM	10
1416221_at	SM	10
1416222_at	SM	11
1416223_at	SM	11
1416224_at	SM	11
1416225_at	SM	11
1416226_at	SM	11
1416227_at	SM	11
1416228_at	SM	11
1416229_at	SM	11
1416230_at	SM	11
1416231_at	SM	11
1416232_at	SM	11
1416233_at	SM	11
1416234_at	SM	11
1416235_at	SM	11
1416236_a_at	SM	11
1416237_at	SM	11
1416238_at	SM	11
1416239_at	MM	NA
1416240_at	SM	11
1416241_at	SM	11
1416242_at	SM	11
1416243_a_at	SM	11
1416244_a_at	SM	11
1416245_at	SM	11
1416246_a_at	SM	11
1416247_at	SM	11
1416248_at	SM	11
1416249_at	SM	11
1416250_at	SM	11
1416251_at	SM	11
1416252_at	SM	11
1416253_at	SM	11
1416254_a_at	SM	11
1416255_at	SM	11
1416256_a_at	SM	11
1416257_at	SM	11
1416258_at	SM	11
1416259_at	SM	11
1416260_a_at	SM	11
1416261_at	SM	11
1416262_at	SM	11
1416263_at	SM	11
1416264_at	SM	11
1416265_at	SM	11
1416266_at	SM	10
1416267_at	SM	11
1416268_at	SM	11
1416269_at	SM	11
1416270_at	SM	11
1416271_at	SM	11
1416272_at	SM	10
1416273_at	SM	11
1416274_at	SM	11
1416275_at	SM	9
1416276_a_at	SM	11
1416277_a_at	SM	11
1416278_a_at	MM	NA
1416279_at	SM	11
1416280_at	SM	11
1416281_at	SM	11
1416282_at	SM	11
1416283_at	SM	11
1416284_at	SM	11
1416285_at	SM	11
1416286_at	SM	11
1416287_at	SM	11
1416288_at	SM	11
1416289_at	SM	11
1416290_a_at	SM	11
1416291_at	SM	11
1416292_at	SM	11
1416293_at	SM	8
1416294_at	SM	11
1416295_a_at	SM	11
1416296_at	SM	11
1416297_s_at	SM	11
1416298_at	SM	11
1416299_at	SM	11
1416300_a_at	SM	11
1416301_a_at	SM	11
1416302_at	SM	11
1416303_at	SM	11
1416304_at	SM	11
1416305_at	SM	11
1416306_at	SM	11
1416307_at	SM	11
1416308_at	SM	11
1416309_at	SM	11
1416310_at	SM	5
1416311_s_at	SM	11
1416312_at	SM	11
1416313_at	SM	11
1416314_at	SM	8
1416315_at	SM	11
1416316_at	SM	11
1416317_a_at	SM	11
1416318_at	SM	10
1416319_at	SM	11
1416320_at	SM	11
1416321_s_at	SM	11
1416322_at	SM	11
1416323_at	SM	11
1416324_s_at	SM	11
1416325_at	SM	11
1416326_at	SM	11
1416327_at	SM	11
1416328_a_at	SM	11
1416329_at	SM	11
1416330_at	SM	11
1416331_a_at	SM	11
1416332_at	SM	11
1416333_at	SM	11
1416334_at	SM	11
1416335_at	MM	NA
1416336_s_at	SM	11
1416337_at	SM	11
1416338_at	SM	11
1416339_a_at	SM	11
1416340_a_at	SM	11
1416341_at	SM	11
1416342_at	SM	11
1416343_a_at	SM	11
1416344_at	SM	11
1416345_at	MM	NA
1416346_at	MM	NA
1416347_at	SM	11
1416348_at	SM	10
1416349_at	SM	11
1416350_at	SM	11
1416351_at	SM	11
1416352_s_at	SM	11
1416353_at	SM	10
1416354_at	SM	11
1416355_at	SM	11
1416356_at	SM	11
1416357_a_at	SM	10
1416358_at	SM	11
1416359_at	SM	11
1416360_at	SM	11
1416361_a_at	SM	11
1416362_a_at	SM	11
1416363_at	SM	11
1416364_at	SM	11
1416365_at	SM	11
1416366_at	SM	11
1416367_at	SM	11
1416368_at	SM	11
1416369_at	SM	11
1416370_at	SM	10
1416371_at	SM	11
1416372_at	SM	11
1416373_at	SM	11
1416374_at	SM	11
1416375_at	SM	11
1416376_at	SM	11
1416377_at	SM	11
1416378_at	SM	11
1416379_at	SM	9
1416380_at	SM	11
1416381_a_at	SM	11
1416382_at	SM	11
1416383_a_at	SM	11
1416384_a_at	SM	11
1416385_a_at	SM	11
1416386_a_at	SM	11
1416387_at	SM	11
1416388_at	SM	11
1416389_a_at	SM	11
1416390_at	SM	11
1416391_at	SM	11
1416392_a_at	SM	11
1416393_at	SM	11
1416394_at	SM	11
1416395_at	SM	11
1416396_at	SM	11
1416397_at	SM	11
1416398_at	SM	11
1416399_a_at	SM	11
1416400_at	SM	10
1416401_at	SM	11
1416402_at	SM	11
1416403_at	SM	11
1416404_s_at	SM	11
1416405_at	SM	11
1416406_at	SM	11
1416407_at	SM	11
1416408_at	SM	8
1416409_at	SM	9
1416410_at	SM	11
1416411_at	SM	11
1416412_at	SM	9
1416413_at	SM	11
1416414_at	SM	11
1416415_a_at	SM	11
1416416_x_at	SM	11
1416417_a_at	SM	11
1416418_at	SM	11
1416419_s_at	SM	11
1416420_a_at	MM	NA
1416421_a_at	SM	11
1416422_a_at	SM	11
1416423_x_at	SM	11
1416424_at	SM	11
1416425_at	SM	11
1416426_at	SM	11
1416427_at	SM	11
1416428_at	SM	11
1416429_a_at	SM	11
1416430_at	SM	9
1416431_at	SM	11
1416432_at	SM	11
1416433_at	SM	11
1416434_at	SM	11
1416435_at	SM	11
1416436_a_at	SM	11
1416437_a_at	SM	11
1416438_at	SM	11
1416439_at	SM	11
1416440_at	SM	10
1416441_at	SM	11
1416442_at	SM	11
1416443_a_at	SM	11
1416444_at	SM	11
1416445_at	SM	11
1416446_at	SM	8
1416447_at	SM	11
1416448_at	SM	11
1416449_x_at	SM	11
1416450_at	SM	9
1416451_s_at	SM	11
1416452_at	SM	11
1416453_x_at	MM	NA
1416454_s_at	SM	11
1416455_a_at	SM	11
1416456_a_at	SM	11
1416457_at	SM	11
1416458_at	SM	11
1416459_at	SM	11
1416460_at	SM	11
1416461_at	SM	11
1416462_at	SM	11
1416463_at	SM	9
1416464_at	SM	11
1416465_a_at	SM	11
1416466_at	SM	11
1416467_at	SM	11
1416468_at	SM	11
1416469_at	SM	11
1416470_a_at	SM	11
1416471_at	SM	11
1416472_at	SM	11
1416473_a_at	SM	11
1416474_at	SM	9
1416475_at	SM	11
1416476_a_at	SM	11
1416477_at	SM	11
1416478_a_at	SM	11
1416479_a_at	SM	11
1416480_a_at	SM	11
1416481_s_at	SM	11
1416482_at	SM	11
1416483_at	SM	10
1416484_at	SM	11
1416485_at	SM	11
1416486_at	SM	11
1416487_a_at	SM	11
1416488_at	SM	11
1416489_at	SM	11
1416490_at	SM	11
1416491_at	SM	9
1416492_at	SM	11
1416493_at	SM	11
1416494_at	MM	NA
1416495_s_at	MM	NA
1416496_at	SM	11
1416497_at	SM	11
1416498_at	SM	11
1416499_a_at	SM	11
1416500_at	SM	11
1416501_at	SM	11
1416502_a_at	SM	11
1416503_at	SM	11
1416504_at	SM	11
1416505_at	SM	11
1416506_at	SM	11
1416507_at	SM	9
1416508_at	SM	11
1416509_at	SM	11
1416510_at	SM	11
1416511_a_at	SM	11
1416512_at	SM	11
1416513_at	SM	11
1416514_a_at	SM	11
1416515_at	SM	10
1416516_at	SM	11
1416517_at	SM	11
1416518_at	SM	11
1416519_at	MM	NA
1416520_x_at	MM	NA
1416521_at	SM	11
1416522_a_at	SM	11
1416523_at	SM	10
1416524_at	SM	11
1416525_at	SM	11
1416526_a_at	SM	11
1416527_at	SM	11
1416528_at	SM	11
1416529_at	SM	8
1416530_a_at	SM	11
1416531_at	SM	11
1416532_at	SM	11
1416533_at	SM	11
1416534_at	SM	11
1416535_at	MM	NA
1416536_at	SM	11
1416537_at	SM	11
1416538_at	SM	11
1416539_at	SM	11
1416540_at	SM	11
1416541_at	SM	11
1416542_at	SM	11
1416543_at	SM	11
1416544_at	SM	11
1416545_at	SM	11
1416546_a_at	SM	11
1416547_at	SM	11
1416548_at	SM	11
1416549_at	SM	11
1416550_at	SM	11
1416551_at	SM	11
1416552_at	MM	NA
1416553_at	SM	10
1416554_at	MM	NA
1416555_at	SM	11
1416556_at	SM	11
1416557_a_at	SM	11
1416558_at	SM	11
1416559_at	SM	11
1416560_at	SM	11
1416561_at	SM	11
1416562_at	SM	11
1416563_at	SM	11
1416564_at	SM	11
1416565_at	SM	11
1416566_at	SM	11
1416567_s_at	SM	11
1416568_a_at	SM	11
1416569_at	SM	10
1416570_s_at	SM	11
1416571_at	SM	11
1416572_at	SM	11
1416573_at	SM	10
1416574_at	SM	11
1416575_at	SM	11
1416576_at	SM	11
1416577_a_at	SM	11
1416578_at	SM	11
1416579_a_at	SM	11
1416580_a_at	SM	11
1416581_at	SM	11
1416582_a_at	SM	11
1416583_at	SM	11
1416584_at	SM	11
1416585_at	SM	11
1416586_at	SM	10
1416587_a_at	SM	11
1416588_at	SM	11
1416589_at	SM	11
1416590_a_at	SM	11
1416591_at	SM	11
1416592_at	SM	10
1416593_at	SM	10
1416594_at	SM	11
1416595_at	SM	11
1416596_at	SM	11
1416597_at	SM	11
1416598_at	SM	11
1416599_at	SM	11
1416600_a_at	SM	11
1416601_a_at	SM	11
1416602_a_at	SM	11
1416603_at	SM	11
1416604_at	SM	11
1416605_at	SM	11
1416606_s_at	SM	11
1416607_at	SM	11
1416608_a_at	SM	11
1416609_at	SM	11
1416610_a_at	SM	11
1416611_at	SM	11
1416612_at	SM	11
1416613_at	SM	11
1416614_at	SM	11
1416615_at	SM	11
1416616_s_at	SM	11
1416617_at	SM	11
1416618_at	SM	11
1416619_at	SM	10
1416620_at	SM	11
1416621_at	SM	11
1416622_at	SM	11
1416623_at	SM	11
1416624_a_at	SM	11
1416625_at	SM	11
1416626_at	SM	11
1416627_at	SM	11
1416628_at	SM	11
1416629_at	SM	11
1416630_at	SM	11
1416631_at	SM	11
1416632_at	SM	8
1416633_a_at	SM	11
1416634_at	SM	11
1416635_at	SM	11
1416636_at	SM	11
1416637_at	SM	11
1416638_at	SM	11
1416639_at	SM	10
1416640_at	SM	11
1416641_at	SM	11
1416642_a_at	SM	11
1416643_at	SM	0
1416644_a_at	SM	11
1416645_a_at	SM	11
1416646_at	SM	11
1416647_at	SM	11
1416648_at	SM	11
1416649_at	SM	11
1416650_at	SM	11
1416651_at	SM	11
1416652_at	SM	11
1416653_at	SM	10
1416654_at	SM	11
1416655_at	SM	11
1416656_at	SM	10
1416657_at	SM	11
1416658_at	SM	11
1416659_at	SM	11
1416660_at	SM	11
1416661_at	SM	11
1416662_at	SM	11
1416663_at	SM	11
1416664_at	SM	11
1416665_at	SM	11
1416666_at	SM	11
1416667_at	SM	11
1416668_at	SM	11
1416669_s_at	SM	11
1416670_at	SM	11
1416671_a_at	SM	11
1416672_s_at	SM	11
1416673_at	SM	11
1416674_at	SM	11
1416675_s_at	SM	11
1416676_at	SM	11
1416677_at	SM	11
1416678_at	SM	11
1416679_at	SM	11
1416680_at	SM	10
1416681_at	SM	11
1416682_at	SM	11
1416683_at	SM	11
1416684_at	SM	11
1416685_s_at	SM	11
1416686_at	SM	11
1416687_at	SM	11
1416688_at	SM	11
1416689_at	SM	11
1416690_at	SM	11
1416691_at	SM	11
1416692_at	SM	11
1416693_at	SM	11
1416694_at	SM	11
1416695_at	SM	10
1416696_at	SM	11
1416697_at	SM	11
1416698_a_at	SM	11
1416699_at	SM	11
1416700_at	SM	11
1416701_at	SM	11
1416702_at	SM	11
1416703_at	SM	11
1416704_at	SM	11
1416705_at	SM	11
1416706_at	SM	11
1416707_a_at	SM	11
1416708_a_at	SM	11
1416709_a_at	SM	11
1416710_at	SM	11
1416711_at	SM	11
1416712_at	SM	11
1416713_at	SM	11
1416714_at	SM	11
1416715_at	SM	11
1416716_at	SM	11
1416717_at	SM	10
1416718_at	SM	11
1416719_a_at	SM	11
1416720_at	SM	11
1416721_s_at	SM	11
1416722_at	SM	11
1416723_at	SM	11
1416724_x_at	SM	11
1416725_at	SM	4
1416726_s_at	SM	11
1416727_a_at	SM	11
1416728_at	SM	11
1416729_at	SM	11
1416730_at	SM	11
1416731_at	SM	11
1416732_at	SM	11
1416733_at	SM	11
1416734_at	SM	10
1416735_at	SM	10
1416736_at	SM	11
1416737_at	SM	11
1416738_at	SM	11
1416739_a_at	SM	11
1416740_at	SM	11
1416741_at	SM	11
1416742_at	SM	11
1416743_at	SM	11
1416744_at	SM	11
1416745_x_at	SM	11
1416746_at	SM	11
1416747_at	SM	11
1416748_a_at	SM	11
1416749_at	SM	11
1416750_at	SM	11
1416751_a_at	SM	11
1416752_at	SM	11
1416753_at	SM	11
1416754_at	SM	11
1416755_at	SM	11
1416756_at	SM	11
1416757_at	SM	11
1416758_at	SM	11
1416759_at	SM	11
1416760_at	SM	11
1416761_at	SM	11
1416762_at	SM	11
1416763_at	SM	11
1416764_at	SM	11
1416765_s_at	SM	11
1416766_at	SM	11
1416767_a_at	SM	11
1416768_at	SM	11
1416769_s_at	SM	11
1416770_at	SM	11
1416771_at	SM	11
1416772_at	SM	11
1416773_at	SM	11
1416774_at	SM	11
1416775_at	SM	11
1416776_at	SM	11
1416777_at	SM	11
1416778_at	SM	11
1416779_at	SM	11
1416780_at	SM	11
1416781_at	SM	11
1416782_s_at	SM	11
1416783_at	SM	11
1416784_at	SM	11
1416785_at	SM	11
1416786_at	SM	11
1416787_at	SM	11
1416788_a_at	SM	11
1416789_at	SM	11
1416790_a_at	SM	11
1416791_a_at	SM	11
1416792_at	SM	11
1416793_at	SM	11
1416794_at	SM	11
1416795_at	SM	11
1416796_at	SM	11
1416797_at	SM	11
1416798_a_at	SM	11
1416799_at	SM	11
1416800_at	SM	11
1416801_at	SM	11
1416802_a_at	SM	11
1416803_at	SM	11
1416804_at	SM	11
1416805_at	SM	11
1416806_at	SM	11
1416807_at	MM	NA
1416808_at	SM	11
1416809_at	MM	NA
1416810_at	SM	11
1416811_s_at	SM	11
1416812_at	SM	11
1416813_at	SM	11
1416814_at	SM	11
1416815_s_at	SM	11
1416816_at	SM	11
1416817_at	SM	10
1416818_at	SM	11
1416819_at	SM	11
1416820_at	SM	11
1416821_at	SM	11
1416822_at	SM	11
1416823_a_at	SM	11
1416824_at	SM	11
1416825_at	SM	11
1416826_a_at	SM	11
1416827_at	SM	11
1416828_at	SM	10
1416829_at	SM	10
1416830_at	SM	11
1416831_at	SM	11
1416832_at	SM	11
1416833_at	SM	11
1416834_x_at	SM	11
1416835_s_at	SM	11
1416836_at	SM	11
1416837_at	SM	11
1416838_at	SM	11
1416839_at	SM	7
1416840_at	SM	11
1416841_at	SM	11
1416842_at	SM	11
1416843_at	SM	11
1416844_at	SM	9
1416845_at	SM	11
1416846_a_at	SM	11
1416847_s_at	SM	11
1416848_at	SM	11
1416849_at	SM	11
1416850_s_at	SM	11
1416851_at	SM	11
1416852_a_at	SM	11
1416853_at	SM	11
1416854_at	SM	11
1416855_at	SM	11
1416856_at	SM	11
1416857_at	SM	11
1416858_a_at	SM	11
1416859_at	SM	11
1416860_s_at	SM	11
1416861_at	SM	11
1416862_at	SM	11
1416863_at	SM	11
1416864_at	SM	11
1416865_at	SM	11
1416866_at	SM	11
1416867_at	SM	11
1416868_at	SM	11
1416869_x_at	SM	11
1416870_at	SM	11
1416871_at	SM	11
1416872_at	SM	11
1416873_a_at	SM	11
1416874_a_at	SM	11
1416875_at	SM	11
1416876_at	SM	11
1416877_a_at	SM	11
1416878_at	SM	11
1416879_at	SM	11
1416880_at	SM	11
1416881_at	SM	11
1416882_at	SM	11
1416883_at	SM	11
1416884_at	SM	10
1416885_at	SM	11
1416886_at	SM	11
1416887_at	SM	11
1416888_at	SM	11
1416889_at	SM	11
1416890_at	SM	11
1416891_at	SM	11
1416892_s_at	SM	11
1416893_at	SM	11
1416894_at	SM	11
1416895_at	SM	11
1416896_at	SM	11
1416897_at	SM	11
1416898_a_at	SM	11
1416899_at	SM	11
1416900_s_at	SM	11
1416901_at	SM	11
1416902_a_at	MM	NA
1416903_at	SM	11
1416904_at	SM	11
1416905_at	SM	11
1416906_at	SM	11
1416907_at	SM	11
1416908_s_at	SM	11
1416909_at	SM	11
1416910_at	SM	11
1416911_a_at	SM	11
1416912_at	SM	11
1416913_at	SM	10
1416914_s_at	SM	11
1416915_at	SM	11
1416916_at	SM	11
1416917_at	SM	11
1416918_at	SM	11
1416919_a_at	SM	11
1416920_at	SM	11
1416921_x_at	SM	11
1416922_a_at	SM	11
1416923_a_at	SM	11
1416924_at	SM	11
1416925_at	SM	11
1416926_at	SM	11
1416927_at	SM	11
1416928_at	SM	11
1416929_at	SM	11
1416930_at	SM	11
1416931_at	SM	11
1416932_at	SM	11
1416933_at	SM	11
1416934_at	SM	11
1416935_at	SM	11
1416936_at	SM	11
1416937_at	SM	11
1416938_at	SM	11
1416939_at	SM	11
1416940_at	SM	11
1416941_s_at	SM	11
1416942_at	SM	11
1416943_at	SM	10
1416944_a_at	SM	10
1416945_at	SM	11
1416946_a_at	SM	11
1416947_s_at	SM	11
1416948_at	SM	11
1416949_s_at	SM	11
1416950_at	SM	11
1416951_a_at	SM	11
1416952_at	SM	11
1416953_at	SM	10
1416954_at	SM	11
1416955_at	SM	11
1416956_at	SM	11
1416957_at	SM	11
1416958_at	SM	11
1416959_at	SM	11
1416960_at	SM	11
1416961_at	SM	11
1416962_at	SM	11
1416963_at	SM	11
1416964_at	SM	11
1416965_at	SM	9
1416966_at	SM	11
1416967_at	SM	11
1416968_a_at	SM	11
1416969_at	SM	11
1416970_a_at	SM	11
1416971_at	SM	10
1416972_at	SM	11
1416973_at	SM	11
1416974_at	SM	11
1416975_at	SM	11
1416976_at	SM	11
1416977_at	SM	11
1416978_at	SM	10
1416979_at	SM	11
1416980_at	SM	11
1416981_at	SM	11
1416982_at	SM	11
1416983_s_at	SM	11
1416984_at	SM	11
1416985_at	SM	11
1416986_a_at	SM	11
1416987_at	SM	11
1416988_at	SM	11
1416989_at	SM	11
1416990_at	SM	11
1416991_at	SM	11
1416992_at	SM	11
1416993_at	SM	11
1416994_at	SM	11
1416995_at	SM	11
1416996_at	SM	11
1416997_a_at	SM	11
1416998_at	SM	11
1416999_at	SM	11
1417000_at	SM	11
1417001_a_at	SM	11
1417002_at	SM	11
1417003_at	SM	11
1417004_at	SM	11
1417005_at	SM	11
1417006_at	SM	11
1417007_a_at	SM	11
1417008_at	SM	11
1417009_at	SM	11
1417010_at	SM	11
1417011_at	SM	11
1417012_at	SM	11
1417013_at	SM	11
1417014_at	SM	11
1417015_at	SM	10
1417016_at	SM	11
1417017_at	SM	11
1417018_at	SM	11
1417019_a_at	SM	11
1417020_at	SM	11
1417021_a_at	SM	11
1417022_at	SM	11
1417023_a_at	SM	11
1417024_at	SM	11
1417025_at	SM	10
1417026_at	SM	11
1417027_at	SM	11
1417028_a_at	SM	11
1417029_a_at	SM	11
1417030_at	SM	11
1417031_at	SM	11
1417032_at	SM	10
1417033_at	SM	10
1417034_at	SM	11
1417035_at	SM	10
1417036_at	SM	9
1417037_at	SM	11
1417038_at	SM	11
1417039_a_at	SM	11
1417040_a_at	SM	11
1417041_at	SM	11
1417042_at	SM	11
1417043_at	SM	11
1417044_at	SM	11
1417045_at	SM	11
1417046_at	SM	11
1417047_at	SM	11
1417048_at	SM	8
1417049_at	SM	11
1417050_at	SM	11
1417051_at	SM	10
1417052_at	SM	11
1417053_at	MM	NA
1417054_a_at	SM	11
1417055_at	SM	11
1417056_at	SM	11
1417057_a_at	SM	11
1417058_a_at	SM	11
1417059_at	SM	11
1417060_at	SM	11
1417061_at	SM	10
1417062_at	SM	11
1417063_at	SM	11
1417064_at	SM	11
1417065_at	SM	10
1417066_at	SM	11
1417067_s_at	SM	11
1417068_a_at	SM	11
1417069_a_at	SM	11
1417070_at	SM	11
1417071_s_at	SM	11
1417072_at	SM	11
1417073_a_at	SM	11
1417074_at	SM	11
1417075_at	SM	11
1417076_at	SM	11
1417077_at	SM	11
1417078_at	SM	11
1417079_s_at	SM	11
1417080_a_at	SM	11
1417081_a_at	SM	11
1417082_at	MM	NA
1417083_at	SM	11
1417084_at	SM	11
1417085_at	SM	10
1417086_at	SM	11
1417087_at	SM	11
1417088_at	SM	10
1417089_a_at	SM	11
1417090_at	SM	11
1417091_at	SM	11
1417092_at	SM	11
1417093_a_at	SM	11
1417094_at	SM	11
1417095_a_at	SM	11
1417096_at	SM	11
1417097_at	SM	11
1417098_s_at	SM	11
1417099_at	SM	11
1417100_at	SM	11
1417101_at	SM	11
1417102_a_at	SM	11
1417103_at	SM	11
1417104_at	SM	10
1417105_at	SM	11
1417106_at	SM	11
1417107_at	SM	11
1417108_at	SM	11
1417109_at	SM	11
1417110_at	SM	11
1417111_at	SM	11
1417112_at	SM	11
1417113_at	SM	9
1417114_at	SM	11
1417115_at	SM	11
1417116_at	SM	11
1417117_at	SM	11
1417118_a_at	SM	11
1417119_at	SM	11
1417120_at	SM	11
1417121_at	SM	11
1417122_at	SM	11
1417123_at	SM	11
1417124_at	SM	10
1417125_at	SM	11
1417126_a_at	MM	NA
1417127_at	SM	10
1417128_at	SM	11
1417129_a_at	SM	11
1417130_s_at	SM	11
1417131_at	SM	11
1417132_at	SM	11
1417133_at	SM	11
1417134_at	SM	11
1417135_at	SM	11
1417136_s_at	SM	11
1417137_at	SM	5
1417138_s_at	SM	11
1417139_at	SM	11
1417140_a_at	SM	11
1417141_at	SM	11
1417142_at	SM	11
1417143_at	SM	11
1417144_at	SM	11
1417145_at	SM	11
1417146_at	SM	11
1417147_at	SM	11
1417148_at	SM	11
1417149_at	SM	10
1417150_at	SM	11
1417151_a_at	SM	11
1417152_at	SM	11
1417153_at	SM	11
1417154_at	SM	11
1417155_at	SM	11
1417156_at	SM	11
1417157_at	SM	11
1417158_at	SM	11
1417159_at	SM	11
1417160_s_at	MM	NA
1417161_at	SM	11
1417162_at	SM	11
1417163_at	SM	11
1417164_at	SM	11
1417165_at	SM	11
1417166_at	SM	11
1417167_at	SM	11
1417168_a_at	SM	11
1417169_at	SM	11
1417170_at	SM	11
1417171_at	SM	11
1417172_at	SM	7
1417173_at	SM	10
1417174_at	SM	11
1417175_at	SM	11
1417176_at	SM	10
1417177_at	SM	11
1417178_at	SM	11
1417179_at	SM	11
1417180_at	SM	11
1417181_a_at	SM	11
1417182_at	SM	11
1417183_at	SM	11
1417184_s_at	SM	11
1417185_at	SM	11
1417186_at	SM	11
1417187_at	SM	11
1417188_s_at	SM	11
1417189_at	MM	NA
1417190_at	SM	11
1417191_at	SM	11
1417192_at	SM	11
1417193_at	SM	11
1417194_at	SM	11
1417195_at	SM	11
1417196_s_at	SM	11
1417197_at	SM	11
1417198_at	SM	11
1417199_at	SM	11
1417200_at	SM	11
1417201_at	SM	11
1417202_s_at	SM	11
1417203_at	SM	11
1417204_at	NM	NA
1417205_at	NM	NA
1417206_at	SM	11
1417207_at	SM	11
1417208_at	SM	11
1417209_at	SM	11
1417210_at	SM	11
1417211_a_at	SM	11
1417212_at	SM	11
1417213_a_at	SM	11
1417214_at	SM	11
1417215_at	SM	11
1417216_at	SM	11
1417217_at	SM	11
1417218_at	SM	11
1417219_s_at	MM	NA
1417220_at	SM	11
1417221_at	SM	6
1417222_a_at	SM	11
1417223_at	SM	11
1417224_a_at	SM	11
1417225_at	SM	10
1417226_at	SM	11
1417227_at	SM	11
1417228_at	SM	11
1417229_at	SM	11
1417230_at	SM	11
1417231_at	SM	11
1417232_at	SM	11
1417233_at	SM	11
1417234_at	SM	11
1417235_at	SM	11
1417236_at	SM	11
1417237_at	SM	11
1417238_at	SM	11
1417239_at	SM	11
1417240_at	SM	11
1417241_at	SM	11
1417242_at	SM	11
1417243_at	SM	11
1417244_a_at	SM	11
1417245_at	SM	11
1417246_at	SM	11
1417247_at	SM	11
1417248_at	SM	11
1417249_at	SM	11
1417250_at	SM	11
1417251_at	SM	11
1417252_at	SM	11
1417253_at	SM	11
1417254_at	SM	11
1417255_at	SM	11
1417256_at	SM	11
1417257_at	SM	11
1417258_at	SM	11
1417259_a_at	SM	11
1417260_at	SM	11
1417261_at	SM	11
1417262_at	SM	10
1417263_at	SM	11
1417264_at	SM	11
1417265_s_at	SM	11
1417266_at	SM	11
1417267_s_at	SM	11
1417268_at	SM	11
1417269_at	SM	11
1417270_at	SM	11
1417271_a_at	SM	11
1417272_at	SM	11
1417273_at	SM	11
1417274_at	SM	11
1417275_at	SM	11
1417276_at	SM	11
1417277_at	SM	11
1417278_a_at	SM	11
1417279_at	SM	11
1417280_at	SM	11
1417281_a_at	SM	11
1417282_at	SM	11
1417283_at	SM	11
1417284_at	SM	11
1417285_a_at	SM	11
1417286_at	SM	11
1417287_at	SM	11
1417288_at	SM	11
1417289_at	SM	11
1417290_at	SM	11
1417291_at	SM	11
1417292_at	SM	11
1417293_at	SM	11
1417294_at	SM	11
1417295_at	SM	10
1417296_at	SM	10
1417297_at	SM	11
1417298_at	SM	11
1417299_at	SM	8
1417300_at	SM	11
1417301_at	SM	11
1417302_at	SM	11
1417303_at	SM	11
1417304_at	SM	11
1417305_at	SM	11
1417306_at	SM	11
1417307_at	SM	11
1417308_at	SM	11
1417309_at	SM	11
1417310_at	SM	11
1417311_at	SM	11
1417312_at	SM	11
1417313_at	SM	11
1417314_at	SM	11
1417315_at	MM	NA
1417316_at	SM	11
1417317_s_at	MM	NA
1417318_at	SM	11
1417319_at	SM	11
1417320_at	SM	11
1417321_at	SM	11
1417322_at	SM	11
1417323_at	SM	11
1417324_at	SM	11
1417325_at	SM	11
1417326_a_at	SM	11
1417327_at	SM	11
1417328_at	SM	11
1417329_at	SM	11
1417330_at	SM	11
1417331_a_at	SM	11
1417332_at	SM	11
1417333_at	SM	11
1417334_at	SM	11
1417335_at	SM	11
1417336_a_at	SM	11
1417337_at	SM	10
1417338_at	SM	11
1417339_a_at	SM	11
1417340_at	SM	11
1417341_a_at	MM	NA
1417342_at	MM	NA
1417343_at	SM	11
1417344_at	SM	11
1417345_at	SM	11
1417346_at	SM	11
1417347_at	SM	11
1417348_at	SM	11
1417349_at	SM	10
1417350_at	SM	11
1417351_a_at	SM	11
1417352_s_at	SM	11
1417353_x_at	SM	11
1417354_at	SM	11
1417355_at	SM	11
1417356_at	SM	11
1417357_at	SM	11
1417358_s_at	SM	11
1417359_at	SM	11
1417360_at	SM	11
1417361_at	SM	11
1417362_at	SM	11
1417363_at	SM	11
1417364_at	SM	10
1417365_a_at	SM	11
1417366_s_at	SM	11
1417367_at	SM	11
1417368_s_at	SM	11
1417369_at	SM	11
1417370_at	SM	11
1417371_at	SM	11
1417372_a_at	SM	11
1417373_a_at	SM	11
1417374_at	SM	11
1417375_at	SM	11
1417376_a_at	SM	11
1417377_at	SM	11
1417378_at	SM	11
1417379_at	SM	11
1417380_at	SM	11
1417381_at	SM	11
1417382_at	SM	11
1417383_at	SM	11
1417384_at	SM	11
1417385_at	SM	11
1417386_at	SM	11
1417387_at	SM	11
1417388_at	SM	11
1417389_at	SM	11
1417390_at	SM	11
1417391_a_at	SM	11
1417392_a_at	SM	11
1417393_a_at	SM	11
1417394_at	SM	11
1417395_at	SM	11
1417396_at	SM	11
1417397_at	SM	11
1417398_at	SM	11
1417399_at	SM	10
1417400_at	SM	11
1417401_at	SM	11
1417402_at	SM	11
1417403_at	SM	11
1417404_at	SM	11
1417405_at	SM	11
1417406_at	SM	11
1417407_at	SM	11
1417408_at	SM	11
1417409_at	SM	11
1417410_s_at	SM	11
1417411_at	SM	11
1417412_at	SM	11
1417413_at	SM	11
1417414_at	SM	11
1417415_at	SM	11
1417416_at	SM	11
1417417_a_at	SM	11
1417418_s_at	SM	11
1417419_at	SM	11
1417420_at	SM	11
1417421_at	SM	7
1417422_at	SM	11
1417423_at	SM	11
1417424_at	SM	11
1417425_at	SM	11
1417426_at	SM	11
1417427_at	SM	11
1417428_at	SM	11
1417429_at	SM	11
1417430_at	SM	10
1417431_a_at	SM	11
1417432_a_at	SM	11
1417433_at	SM	11
1417434_at	SM	11
1417435_at	SM	11
1417436_at	SM	11
1417437_at	SM	11
1417438_at	SM	11
1417439_at	SM	11
1417440_at	SM	11
1417441_at	SM	11
1417442_a_at	SM	11
1417443_at	SM	11
1417444_at	SM	11
1417445_at	SM	11
1417446_at	SM	11
1417447_at	SM	11
1417448_at	SM	11
1417449_at	SM	11
1417450_a_at	SM	11
1417451_a_at	MM	NA
1417452_a_at	MM	NA
1417453_at	SM	11
1417454_at	SM	11
1417455_at	SM	10
1417456_at	SM	11
1417457_at	SM	11
1417458_s_at	SM	11
1417459_at	SM	0
1417460_at	SM	11
1417461_at	SM	11
1417462_at	SM	11
1417463_a_at	SM	11
1417464_at	SM	11
1417465_at	SM	11
1417466_at	SM	11
1417467_a_at	SM	11
1417468_at	SM	11
1417469_at	SM	11
1417470_at	SM	11
1417471_s_at	SM	11
1417472_at	SM	11
1417473_a_at	SM	11
1417474_at	SM	11
1417475_at	SM	11
1417476_at	SM	11
1417477_at	SM	11
1417478_a_at	SM	11
1417479_at	SM	11
1417480_at	SM	11
1417481_at	SM	11
1417482_at	SM	11
1417483_at	SM	11
1417484_at	SM	9
1417485_at	SM	10
1417486_at	SM	11
1417487_at	SM	11
1417488_at	SM	11
1417489_at	SM	11
1417490_at	SM	10
1417491_at	SM	11
1417492_at	SM	10
1417493_at	SM	11
1417494_a_at	SM	11
1417495_x_at	SM	11
1417496_at	SM	11
1417497_at	SM	11
1417498_at	SM	11
1417499_at	SM	11
1417500_a_at	SM	11
1417501_at	SM	10
1417502_at	SM	11
1417503_at	SM	11
1417504_at	SM	11
1417505_s_at	SM	11
1417506_at	SM	11
1417507_at	SM	11
1417508_at	SM	11
1417509_at	SM	11
1417510_at	SM	11
1417511_at	SM	11
1417512_at	SM	11
1417513_at	SM	11
1417514_at	SM	11
1417515_at	SM	11
1417516_at	SM	11
1417517_at	SM	11
1417518_at	SM	11
1417519_at	SM	11
1417520_at	SM	11
1417521_at	SM	11
1417522_at	SM	11
1417523_at	SM	11
1417524_at	SM	11
1417525_at	SM	11
1417526_at	SM	11
1417527_at	SM	11
1417528_at	SM	11
1417529_at	SM	11
1417530_a_at	SM	11
1417531_at	SM	10
1417532_at	SM	11
1417533_a_at	SM	11
1417534_at	SM	11
1417535_at	SM	11
1417536_at	SM	11
1417537_at	SM	10
1417538_at	SM	11
1417539_at	SM	11
1417540_at	SM	11
1417541_at	SM	11
1417542_at	SM	11
1417543_at	SM	10
1417544_a_at	SM	11
1417545_at	SM	11
1417546_at	SM	11
1417547_at	SM	11
1417548_at	SM	11
1417549_at	SM	11
1417550_a_at	SM	11
1417551_at	SM	11
1417552_at	SM	11
1417553_at	SM	11
1417554_at	MM	NA
1417555_at	SM	11
1417556_at	SM	11
1417557_at	SM	11
1417558_at	SM	11
1417559_at	SM	11
1417560_at	SM	11
1417561_at	SM	11
1417562_at	SM	11
1417563_at	SM	11
1417564_at	SM	11
1417565_at	SM	11
1417566_at	SM	11
1417567_at	SM	11
1417568_at	SM	11
1417569_at	SM	11
1417570_at	SM	11
1417571_at	SM	11
1417572_at	SM	11
1417573_at	SM	11
1417574_at	SM	11
1417575_at	SM	11
1417576_a_at	SM	11
1417577_at	SM	10
1417578_a_at	SM	11
1417579_x_at	SM	11
1417580_s_at	SM	11
1417581_at	SM	11
1417582_s_at	SM	11
1417583_a_at	SM	11
1417584_at	SM	11
1417585_at	SM	11
1417586_at	SM	11
1417587_at	SM	11
1417588_at	SM	11
1417589_at	SM	11
1417590_at	SM	11
1417591_at	SM	11
1417592_at	SM	11
1417593_at	SM	11
1417594_at	SM	11
1417595_at	SM	11
1417596_at	SM	11
1417597_at	SM	11
1417598_a_at	SM	11
1417599_at	SM	10
1417600_at	SM	10
1417601_at	SM	11
1417602_at	SM	10
1417603_at	SM	11
1417604_at	SM	11
1417605_s_at	SM	11
1417606_a_at	SM	11
1417607_at	SM	11
1417608_a_at	SM	11
1417609_at	SM	11
1417610_at	SM	11
1417611_at	SM	11
1417612_at	SM	11
1417613_at	SM	11
1417614_at	SM	11
1417615_a_at	SM	11
1417616_at	SM	11
1417617_at	SM	11
1417618_at	SM	11
1417619_at	SM	11
1417620_at	SM	11
1417621_at	SM	11
1417622_at	SM	11
1417623_at	SM	11
1417624_at	SM	11
1417625_s_at	SM	11
1417626_at	SM	11
1417627_a_at	SM	11
1417628_at	SM	11
1417629_at	SM	11
1417630_at	SM	11
1417631_at	SM	11
1417632_at	SM	11
1417633_at	SM	11
1417634_at	SM	11
1417635_at	SM	11
1417636_at	SM	11
1417637_a_at	SM	11
1417638_at	SM	11
1417639_at	SM	11
1417640_at	SM	11
1417641_at	SM	11
1417642_at	SM	11
1417643_at	SM	11
1417644_at	SM	11
1417645_at	SM	11
1417646_a_at	SM	11
1417647_at	SM	11
1417648_s_at	SM	11
1417649_at	SM	11
1417650_at	SM	11
1417651_at	SM	5
1417652_a_at	SM	11
1417653_at	SM	11
1417654_at	SM	11
1417655_a_at	SM	11
1417656_at	SM	11
1417657_s_at	SM	11
1417658_at	SM	11
1417659_at	SM	11
1417660_s_at	SM	11
1417661_at	SM	11
1417662_at	SM	11
1417663_a_at	SM	11
1417664_a_at	SM	11
1417665_a_at	SM	11
1417666_at	SM	11
1417667_a_at	SM	11
1417668_at	SM	11
[truncated: 43,102 more rows]
