# Supplementary material for: Consistency Analysis of Redundant Probe Sets on Affymetrix Three-Prime Expression Arrays and Applications to Differential mRNA Processing
Source: PLoS One. 2009 Jan 23;4(1):e4229. doi: 10.1371/journal.pone.0004229 (PMC2621337; doi:10.1371/journal.pone.0004229)
Supplement: Data S4 — Redundant Probe Set Consistency with Respect to Differential Expression. This file (divided into four sections) reports the number of significant probe sets for genes interrogated by redundant probe sets established using different grouping methods with or without removing the absent probe sets. Only genes with at least one differentially-expressed probe set are included. (0.00 MB TXT) [file pone.0004229.s004.txt]

# This table reports the number of significant probe sets for each gene that
# is associated with redundant probe sets established using different grouping 
# methods with or without removing the absent probe sets.
# Only genes with at least one significant probe set were included here.
# 
# index - row number
# sig_prs - the number of significant probe sets per gene
# total_prs -  the total number of probe sets per gene
# genes - number of genes 
#
# Affymetrix grouping without removing absent probe sets
index	"sig_prs"	"total_prs"	"genes"
"1"	1	2	668
"2"	2	2	231
"3"	1	3	396
"4"	2	3	173
"5"	3	3	61
"6"	1	4	215
"7"	2	4	89
"8"	3	4	44
"9"	4	4	9
"10"	1	5	104
"11"	2	5	49
"12"	3	5	22
"13"	4	5	15
"14"	5	5	4
"15"	1	6	67
"16"	2	6	24
"17"	3	6	19
"18"	4	6	5
"19"	5	6	12
"20"	6	6	3
"21"	1	7	22
"22"	2	7	18
"23"	3	7	9
"24"	4	7	6
"25"	5	7	2
"26"	6	7	2
"27"	7	7	2
"28"	1	8	17
"29"	2	8	14
"30"	3	8	3
"31"	4	8	0
"32"	5	8	4
"33"	6	8	1
"34"	7	8	0
"35"	8	8	0
"36"	1	9	5
"37"	2	9	4
"38"	3	9	2
"39"	4	9	1
"40"	5	9	2
"41"	6	9	0
"42"	7	9	1
"43"	8	9	0
"44"	9	9	0
"45"	1	10	2
"46"	2	10	1
"47"	3	10	1
"48"	4	10	2
"49"	5	10	0
"50"	6	10	1
"51"	7	10	0
"52"	8	10	1
"53"	9	10	1
"54"	10	10	1
"55"	1	11	1
"56"	2	11	1
"57"	3	11	1
"58"	4	11	1
"59"	5	11	0
"60"	6	11	0
"61"	7	11	1
"62"	8	11	0
"63"	9	11	0
"64"	10	11	0
"65"	11	11	0
"66"	1	12	1
"67"	2	12	2
"68"	3	12	0
"69"	4	12	0
"70"	5	12	0
"71"	6	12	0
"72"	7	12	0
"73"	8	12	0
"74"	9	12	0
"75"	10	12	1
"76"	11	12	0
"77"	12	12	0
"78"	1	13	0
"79"	2	13	1
"80"	3	13	1
"81"	4	13	0
"82"	5	13	0
"83"	6	13	0
"84"	7	13	0
"85"	8	13	0
"86"	9	13	0
"87"	10	13	0
"88"	11	13	0
"89"	12	13	0
"90"	13	13	0
"91"	1	15	1
"92"	2	15	0
"93"	3	15	0
"94"	4	15	0
"95"	5	15	0
"96"	6	15	0
"97"	7	15	0
"98"	8	15	0
"99"	9	15	0
"100"	10	15	0
"101"	11	15	0
"102"	12	15	0
"103"	13	15	0
"104"	14	15	0
"105"	15	15	0
# Affymetrix grouping after removing absent probe sets
"1"	1	2	595
"2"	2	2	306
"3"	1	3	248
"4"	2	3	146
"5"	3	3	81
"6"	1	4	101
"7"	2	4	53
"8"	3	4	33
"9"	4	4	23
"10"	1	5	53
"11"	2	5	18
"12"	3	5	18
"13"	4	5	7
"14"	5	5	16
"15"	1	6	23
"16"	2	6	21
"17"	3	6	9
"18"	4	6	2
"19"	5	6	5
"20"	6	6	1
"21"	1	7	8
"22"	2	7	9
"23"	3	7	1
"24"	4	7	0
"25"	5	7	1
"26"	6	7	2
"27"	7	7	2
"28"	1	8	2
"29"	2	8	2
"30"	3	8	1
"31"	4	8	3
"32"	5	8	3
"33"	6	8	0
"34"	7	8	1
"35"	8	8	1
"36"	1	9	0
"37"	2	9	2
"38"	3	9	0
"39"	4	9	0
"40"	5	9	0
"41"	6	9	0
"42"	7	9	0
"43"	8	9	0
"44"	9	9	1
# Genome based grouping without removing absent probe sets
"1"	1	2	535
"2"	2	2	265
"3"	1	3	193
"4"	2	3	92
"5"	3	3	55
"6"	1	4	54
"7"	2	4	29
"8"	3	4	17
"9"	4	4	15
"10"	1	5	17
"11"	2	5	5
"12"	3	5	6
"13"	4	5	4
"14"	5	5	3
"15"	1	6	8
"16"	2	6	5
"17"	3	6	2
"18"	4	6	0
"19"	5	6	0
"20"	6	6	1
"21"	1	7	3
"22"	2	7	0
"23"	3	7	0
"24"	4	7	0
"25"	5	7	0
"26"	6	7	0
"27"	7	7	0
# Genome based grouping after removing absent probe sets
"1"	1	2	442
"2"	2	2	283
"3"	1	3	126
"4"	2	3	73
"5"	3	3	56
"6"	1	4	35
"7"	2	4	22
"8"	3	4	16
"9"	4	4	16
"10"	1	5	12
"11"	2	5	4
"12"	3	5	5
"13"	4	5	3
"14"	5	5	3
"15"	1	6	4
"16"	2	6	3
"17"	3	6	1
"18"	4	6	0
"19"	5	6	0
"20"	6	6	1
"21"	1	7	2
"22"	2	7	0
"23"	3	7	0
"24"	4	7	0
"25"	5	7	0
"26"	6	7	0
"27"	7	7	0
