# Supplementary material for: Consistency Analysis of Redundant Probe Sets on Affymetrix Three-Prime Expression Arrays and Applications to Differential mRNA Processing
Source: PLoS One. 2009 Jan 23;4(1):e4229. doi: 10.1371/journal.pone.0004229 (PMC2621337; doi:10.1371/journal.pone.0004229)
Supplement: Data S5 — Effects of Varying Present/Absent Alpha Level. This file reports the effects of altering P/A call expected false positive alpha rate settings on redundant probe set consistency. (0.01 MB XLS) [file pone.0004229.s005.xls]

## Sheet: table.pa.diff2
Alpha setting for P/A call	0.05	0.1	0.3	0.5
c.gg	0.603167	0.603167	0.603167	0.603167
c.gg.p	0.645229	0.63539	0.619245	0.611395
cor.FC.list2	0.717693	0.717693	0.717693	0.717693
perc.FC.direction	0.332625	0.332625	0.332625	0.332625
cor.FC.list2.2p	0.790775	0.794876	0.76328	0.735153
perc.FC.direction.p	0.267865	0.278306	0.286782	0.303472
cor.FC.list2.p.sig	0.83924	0.846742	0.817999	0.785868
perc.FC.direction.p.sig	0.0896552	0.0906667	0.0982143	0.100629
c.ag	0.4991	0.4991	0.4991	0.4991
cor.FC.ag.list2	0.596065	0.596065	0.596065	0.596065
perc.FC.direct.ag.list2	0.378336	0.378336	0.378336	0.378336
cor.FC.ag.list2.2p	0.737046	0.721484	0.671371	0.643873
perc.FC.direct.ag.list2.2p	0.281075	0.289548	0.309076	0.328473
c.ag.p	0.58533	0.572462	0.542041	0.527965
This table describes the change of various measurements of consistency among redundant probe sets as the P/A call stringency changes. c, consistency index; gg, genome based grouping; p, present; cor, correlation coefficient; FC, fold change; list2; groups of genes with 2 redundant probe sets per gene; ag, Affymetrix grouping; perc, percentage; diff.direction, different fold change directions.
