# Supplementary material for: Consistency Analysis of Redundant Probe Sets on Affymetrix Three-Prime Expression Arrays and Applications to Differential mRNA Processing
Source: PLoS One. 2009 Jan 23;4(1):e4229. doi: 10.1371/journal.pone.0004229 (PMC2621337; doi:10.1371/journal.pone.0004229)
Supplement: Data S7 — Gene Structure Inspection Results. Results from manual inspection of gene structures using the Integrated Genome Browser for the 70 genes with two present redundant probe sets that show significant different fold changes between two brain regions. (0.03 MB XLS) [file pone.0004229.s007.xls]

## Sheet: alt.sig
probe set 1 (prs1)	probe set 2 (prs2)	prs1 significant	prs2 significant	Target information based inspections using IGB
1417804_at	1442264_at	TRUE	FALSE	prs1 targets the 3 end exons of the long form of a known gene; prs2 targets the unique 3'UTR of the short form
1418497_at	1418498_at	TRUE	TRUE	prs1 targets the 3' UTR from a longer 3'utr form, while prs2 targets the shared region between the short and long forms across whole gene
1445194_at	1444513_at	FALSE	TRUE	prs1 targets the 3' UTR of a common region. Prs2 targets the 5'end with a couple of probes specific to one form with a longer 5'UTR
1429760_at	1429759_at	FALSE	TRUE	prs1 covers the common 3'UTR and some off sequence; prs2 with all probes on the common 3'UTR
1416501_at	1415729_at	TRUE	FALSE	Most probes on prs1 are common to all forms, a few specific to two forms. Prs2 has two 3'most probes on the long form only. The remaining probes not overlap with any known gene.
1448464_at	1460191_at	FALSE	TRUE	prs1 is on the 3' utr of one known gene, prs2 covers the whole gene.
1456487_at	1445359_at	TRUE	TRUE	prs1 is at the 3'UTR of a gene; prs2 is also at the 3' end of the same form
1434236_at	1451437_at	TRUE	FALSE	prs1 is at the unique 3'UTR of a long form; prs2 is at the common region of 3'utr.
1417997_at	1417996_at	TRUE	TRUE	prs1 is at the coding region of a small gene, prs2 is at the 3' region
1443227_at	1423456_at	FALSE	TRUE	prs1 is on the 3'utr specific to the short form. Prs2 is at the coding region unique to the long form.
1452332_at	1427157_at	TRUE	FALSE	prs1 is on 3'utr unique to the longest form. Prs2 is on 3'utr sequence common between longest and the second longest form.
1451718_at	1425467_a_at	FALSE	TRUE	prs1 is on the 3'utr of one form; prs2 is on the coding region of the same form.
1416208_at	1455829_at	TRUE	FALSE	prs1 is on the common region among 3 forms; prs2 is on 3'utr common between the two long forms.
1415877_at	1438789_s_at	FALSE	TRUE	prs1 is on the common regaion; some of the probes of prs2 are one the 3'utr unique to the long form.
1460177_at	1448263_a_at	FALSE	TRUE	prs1 is on the common 3' utr between two forms, prs2 is alson on the same utr although a little more 3'.
1450219_at	1438710_at	FALSE	TRUE	two probe sets on the 3'utr of a very small single exon gene
1419401_at	1449459_s_at	FALSE	FALSE	both on the 3'utr of one form
1449530_at	1457445_at	TRUE	TRUE	prs1 is on the common 3'utr of all three long forms. Prs2 is on the unique 3'utr of a short form
1432385_a_at	1418332_a_at	TRUE	FALSE	This gene has many forms. Prs1 is common to 4 forms except one. Prs1 is common to one or two long forms.
1437559_at	1436876_at	FALSE	TRUE	prs1 is at the 3'utr while prs2 is at the coding region of one form.
1458436_at	1420776_a_at	FALSE	TRUE	prs1 is at the unique 3'utr of a short form. Prs2 is at the 3'end of the unique region of the long form.
1449069_at	1449068_at	FALSE	TRUE	prs1 is at the common 3'utr of all three forms.prs2 is unique to the longest form.
1455978_a_at	1419442_at	FALSE	TRUE	This gene has four forms. Prs1 is at the common 3'utr of two long forms. Prs2 is also common to the two long froms but on the coding region.
1455707_at	1443921_at	FALSE	TRUE	both prs cover the 3'utr of the long form
1424927_at	1449746_s_at	TRUE	FALSE	prs1 cover the whole gene, prs2 covers an orphan piece with minimal overlap with the transcript.
1419656_at	1419657_a_at	TRUE	FALSE	prs1 covers the common 3'utr of both forms, prs2 covers the unique long 3'utr.
1433907_at	1428017_at	TRUE	FALSE	prs1 covers the 3'utr of two long forms, prs2 covers the coding region unique to the same two long forms.
1425699_a_at	1441945_s_at	FALSE	TRUE	prs1 covers the conding region of one form, prs2 covers the 3'utr of the same form.
1417419_at	1417420_at	FALSE	TRUE	both covers the 3'utr of a form but prs1 is more 5'.
1421568_at	1456954_at	FALSE	TRUE	both prs target a very small gene with one intron on 3'utr. Prs1 is on more 5' of 3'utr and prs2 is one the more 3' part spanning over the intron.
1437751_at	1456395_at	FALSE	TRUE	prs 1 in in the coding region of a small intronless gene. Prs2 covers partially the 5'utr.
1428847_a_at	1428848_a_at	FALSE	TRUE	prs1 covers the 3'utr of all three forms, prs2 covers the both the 3'utr and coding regions of all three forms.
1450930_at	1425833_a_at	TRUE	TRUE	prs1 is on the 3'utr and prs2 on the coding region.
1416956_at	1425885_a_at	TRUE	TRUE	prs1 is on the 3'utr and prs2 on the coding region.
1460327_at	1423171_at	TRUE	TRUE	prs1 is on the coding region and prs2 on the 3'utr of a small gene with one intron in the 5'utr.
1429694_at	1438038_at	TRUE	TRUE	prs1 is specific to a unique 3'utr of a short form. Prs2 covers the 3'utr unique to the two long forms.
1427604_a_at	1415932_x_at	TRUE	TRUE	prs1 is more 5' on the coding region; prs1 is more 3' with some prs on utr, but the two prs overlap largely
1450849_at	1423051_at	TRUE	TRUE	prs1 is on the coding regaion; prs2 is more 3' with some probes on the 3'utr.
1428185_at	1441239_at	FALSE	TRUE	prs1 is on the uniqe 3'utr of the long form; prs2 is on the unique 3'utr of the short form.
1436021_at	1455531_at	FALSE	TRUE	prs1 is on the 3'utr unique to the short form; prs2 is on the same region.
1421336_at	1457432_at	TRUE	TRUE	prs1 is on the coding regaion; prs2 is on the 3'utr.
1450685_at	1422609_at	TRUE	TRUE	prs1 is on the 3'utr; prs2 is on the same utr but more 5'
1438113_at	1433959_at	FALSE	TRUE	prs1 is on the 5' utr of two short forms; prs2 is also on the same utr.
1431960_at	1416334_at	FALSE	TRUE	prs1 with most probes off the model; prs2 is at the 5'utr.
1455796_x_at	1426562_a_at	FALSE	TRUE	prs1 is at the 3'utr unique to two long froms;; prs2 is common to all forms.
1426465_at	1455548_at	TRUE	FALSE	prs1 is the coding region; prs2 is at 3'utr
1423361_at	1450954_at	TRUE	FALSE	prs1 is on the coding regaion; prs2 is on the 3'utr.
1437214_at	1455937_at	TRUE	FALSE	prs1 in on the 3'utr unique to a very short form; prs2 is on the 3'utr common to two long forms.
1438494_at	1419210_at	TRUE	FALSE	prs1 is on the 3'utr; prs2 is on the more 5' coding region.
1422798_at	1437782_at	TRUE	FALSE	prs1 is on the common 3' utr to two forms; prs2 is unique to the longer 3'utr.
1434581_at	1422107_at	TRUE	FALSE	prs1 is on the 3'utr unique to the long form; prs2 is on the coding region common to both forms.
1430592_at	1452290_at	FALSE	TRUE	prs1 is unique to the short form; prs2 is unique to the long form.
1459793_s_at	1418997_at	TRUE	FALSE	prs2 is orphan piece, might be on the minus strand of some gene; prs1 is very similar to prs2.
1449865_at	1420416_at	TRUE	TRUE	prs1 is on the 3'utr; prs2 is also on the 3'utr but more 3'.
1416019_at	1416018_at	TRUE	FALSE	prs1 is on the coding region; prs2 is on 5'utr
1425864_a_at	1436662_at	TRUE	TRUE	prs1 is on the coding region common to all 5 forms; prs2 is at the 3'utr unique to the longest form.
1450047_at	1420938_at	TRUE	FALSE	prs1 in on the 3'utr common to both forms; prs2 is more 5' and cover some coding region
1418139_at	1418141_at	TRUE	TRUE	prs1 is on the 3'utr common to the two long forms; prs2 is the same but a little more 5'
1427688_a_at	1426794_at	TRUE	FALSE	prs1 is common to all 5 forms; prs2 is common to all 5 forms but on 3'utr.
1417943_at	1447669_s_at	TRUE	TRUE	prs1 in on 3'utr; prs2 is also on 3'utr but more 3'.
1442614_at	1421843_at	TRUE	FALSE	prs1 is unique to the long form; prs2 is unique to the short form.
1447300_at	1433434_at	FALSE	TRUE	prs1 does not match exon; prs2 is on common 3'utr
1438744_at	1435010_at	TRUE	FALSE	prs1 is on common 3'utr of two long form; prs2 is unique to the longest 3'utr
1457904_at	1427482_a_at	FALSE	TRUE	prs1 is on 3' most 3'utr region; prs2 is also on 3' utr but more 5'.
1436859_at	1459902_at	FALSE	TRUE	prs1 is on 3'utr unique to the long form; prs2 is also but more 5'.
1446827_at	1435234_at	FALSE	FALSE	prs1 partially match an exon unique to just one form; prs2 is unique to the 3'utr of the longest form.
1448823_at	1417574_at	TRUE	FALSE	prs1 is unique to the shortest form; prs2 is unique to the two long forms.
1418984_at	1418983_at	TRUE	TRUE	prs1 is on the common coding region; prs2 is on the common 3'utr
1425530_a_at	1425536_at	FALSE	TRUE	prs1 is on the 3'utr unique to the longest form; prs2 is unique to a short form.
1448556_at	1425853_s_at	FALSE	FALSE	prs1 is on the 3'utr unique to one form; prs2 is common to multiple forms
KEY
Green indicates possible differential mRNA processing across brain regions.
Red indicates weak evidence based on known transcripts.
Yellow indicates no evidence for differential mRNA processing across brain regions.
Orange indicates small genes often without introns.
TRUE: significant at FDR 0.005 level
FALSE: not significant at FDR 0.005 level.
